# Supplementary material for: The Ibogaine Experience Scale (IES): Development and psychometric properties of a multidimensional measure of ibogaine’s subjective effects
Source: PLoS One. 2025 Oct 13;20(10):e0333296. doi: 10.1371/journal.pone.0333296 (PMC12517489; doi:10.1371/journal.pone.0333296)
Supplement: S8 File — (XLSX) [file pone.0333296.s008.xlsx]

## Sheet: Form Responses 1
Age	Gender	Highest level of education completed	Country of birth	Current country of residence	1. Did you feel like any part of your body was lighter or heavier?	2. Did you feel hot or cold flushes?	3. Did you feel an urge to lie down?	4. Did you feel an urge to close your eyes?	5. Did you feel dizzy or uncoordinated?	6. Did you feel nauseous?	7. Did you vomit?	8. Did you feel your heart beating faster or slower?	9. Did you notice your hands trembling?	10. Did you like there was feel electricity in your brain or body?	11. Did you feel pain in your chest?	12. Did you feel thirsty?	13. Did you feel gastrointestinal effects, such as constipation?	14. Did you feel tremors?	15. Did you feel like you had more physical energy?	16. Did you feel sexually aroused?	17. Did you feel tired or sleepy?	18. Did you feel more sensitive to light or color?	19. Did you feel more sensitive to sound?	20. Did you perceive light differently?	21. Did you perceive sounds differently?	22. Did you feel more sensitive to smells?	23. Did you feel more sensitive to tastes?	24. Did your skin feel more sensitive to touch?	25. Did you feel different senses at the same time (e.g. “feeling the sound”, “seeing the music”)?	26. Did you feel like your vision was sharper or clearer than normal?	27. Did you see patterns or details in the external environment that you could not see before?	28. Did you perceive changes in the colors of the environment (e.g. more vibrant or vivid than usual, or black & white)?	29. Did you see trails of light or other visual distortions (e.g. undulating walls, geometrical patterns, fractals)?	30. Did objects, people, or shadows take on the appearance of other things?	31. Did you see visions of things or characters appear in the room with your eyes open?	32. Did you have visons with closed eyes (e.g. colors, lights, geometrical patterns, fractals)?	33. Did you see dream-like sequences, with visions moving, changing or transforming one into the other?	34. Did any of these sequences involve characters or story-like scenes?	35. Did you see scenes that repeated themselves?	36. Did you have paradoxical images or visions (e.g. light-dark, bad-good, life-death)?	37. Did these dreams have a cartoonish or exaggerated quality?	38. Did you see faces or masks?	39. Did you see or feel the presence of others (e.g., living or deceased people, spirits, archetypes or mythological characters)?	40. Did any of these others interact or communicate with you?	41. Did any of these interactions feel impactful or meaningful?	42. Did you receive any specific information or insights from these interactions?	43. Did you see visions from space (e.g. continents, planets, galaxies, stars)?	44. Did you see visions of places in different times (e.g. past or future)?	45. Did you see visions of the origin of life (e.g. evolution the universe, Earth, and life)?
46	Female	University degree	Luxembourg	Luxembourg	Slightly	Slightly	Strongly	Moderately	Slightly	Slightly	Not at all	Not at all	Not at all	Slightly	Not at all	Strongly	Slightly	Not at all	Moderately	Slightly	Moderately	Strongly	Slightly	Slightly	Not at all	Slightly	Slightly	Not at all	Not at all	Not at all	Moderately	Slightly	Moderately	Strongly	Not at all	Strongly	Moderately	Slightly	Strongly	Not at all	Strongly	Moderately	Not at all	Slightly	Slightly	Strongly	Slightly	Slightly	Not at all
34	Female	Primary school	canada	mexico	Strongly	Slightly	Strongly	Strongly	Strongly	Moderately	Moderately	Not at all	Strongly	Slightly	Not at all	Not at all	Moderately	Strongly	Not at all	Not at all	Not at all	Strongly	Strongly	Strongly	Strongly	Strongly	Strongly	Strongly	Strongly	Strongly	Strongly	Strongly	Not at all	Not at all	Slightly	Slightly	Strongly	Strongly	Moderately	Moderately	Strongly	Strongly	Moderately	Slightly	Slightly	Slightly	Not at all	Moderately	Moderately
43	Male	University degree	Germany	New York ciry	Slightly	Moderately	Strongly	Strongly	Strongly	Moderately	Slightly	Not at all	Moderately	Strongly	Not at all	Not at all	Strongly	Slightly	Not at all	Not at all	Slightly	Strongly	Strongly	Strongly	Strongly	Not at all	Slightly	Slightly	Moderately	Not at all	Slightly	Slightly	Slightly	Slightly	Not at all	Strongly	Moderately	Slightly	Moderately	Moderately	Slightly	Slightly	Slightly	Slightly	Slightly	Not at all	Slightly	Slightly	Slightly
27	Male	High school	United States	United States	Strongly	Moderately	Moderately	Slightly	Strongly	Slightly	Not at all	Strongly	Strongly	Strongly	Slightly	Not at all	Slightly	Strongly	Not at all	Not at all	Not at all	Slightly	Strongly	Slightly	Strongly	Strongly	Strongly	Slightly	Moderately	Moderately	Strongly	Strongly	Moderately	Strongly	Strongly	Slightly	Moderately	Moderately	Strongly	Strongly	Moderately	Strongly	Moderately	Slightly	Moderately	Slightly	Slightly	Slightly	Moderately
39	Male	High school	mexico	mexico	Not at all	Strongly	Strongly	Strongly	Strongly	Not at all	Not at all	Slightly	Slightly	Strongly	Not at all	Moderately	Moderately	Moderately	Not at all	Not at all	Slightly	Strongly	Strongly	Moderately	Strongly	Moderately	Not at all	Strongly	Strongly	Strongly	Moderately	Moderately	Strongly	Strongly	Strongly	Strongly	Strongly	Strongly	Strongly	Strongly	Moderately	Strongly	Strongly	Strongly	Strongly	Strongly	Strongly	Strongly	Slightly
69	Male	Postgraduate or doctorate degree	Canada	USA/Mexico	Moderately	Not at all	Strongly	Strongly	Strongly	Moderately	Not at all	Slightly	Moderately	Strongly	Slightly	Slightly	Not at all	Not at all	Not at all	Slightly	Slightly	Strongly	Strongly	Strongly	Strongly	Not at all	Not at all	Slightly	Not at all	Slightly	Moderately	Slightly	Moderately	Moderately	Slightly	Moderately	Moderately	Moderately	Slightly	Not at all	Not at all	Not at all	Not at all	Not at all	Not at all	Not at all	Moderately	Not at all	Not at all
56	Male	Postgraduate or doctorate degree	USA	USA	Strongly	Strongly	Strongly	Strongly	Strongly	Strongly	Strongly	Not at all	Slightly	Strongly	Not at all	Not at all	Not at all	Not at all	Slightly	Not at all	Not at all	Strongly	Strongly	Strongly	Moderately	Not at all	Not at all	Not at all	Not at all	Slightly	Slightly	Slightly	Strongly	Not at all	Not at all	Strongly	Strongly	Strongly	Not at all	Strongly	Strongly	Slightly	Strongly	Strongly	Strongly	Strongly	Not at all	Not at all	Not at all
26	Male	High school	Canada	Canada	Slightly	Slightly	Moderately	Strongly	Strongly	Not at all	Not at all	Moderately	Slightly	Moderately	Not at all	Slightly	Not at all	Not at all	Not at all	Not at all	Strongly	Slightly	Strongly	Strongly	Strongly	Strongly	Strongly	Moderately	Strongly	Strongly	Strongly	Strongly	Strongly	Slightly	Strongly	Moderately	Slightly	Not at all	Strongly	Strongly	Not at all	Not at all	Strongly	Moderately	Strongly	Moderately	Not at all	Strongly	Strongly
24	Male	High school	United States	United States	Moderately	Not at all	Moderately	Not at all	Strongly	Not at all	Not at all	Moderately	Not at all	Slightly	Not at all	Slightly	Not at all	Not at all	Moderately	Not at all	Strongly	Not at all	Strongly	Not at all	Moderately	Not at all	Not at all	Slightly	Slightly	Moderately	Not at all	Moderately	Not at all	Not at all	Not at all	Moderately	Moderately	Moderately	Moderately	Strongly	Not at all	Not at all	Moderately	Not at all	Moderately	Not at all	Not at all	Not at all	Not at all
42	Male	Postgraduate or doctorate degree	United States	United States	Moderately	Not at all	Slightly	Slightly	Slightly	Not at all	Not at all	Slightly	Moderately	Slightly	Not at all	Not at all	Not at all	Not at all	Strongly	Slightly	Not at all	Slightly	Slightly	Slightly	Slightly	Moderately	Slightly	Not at all	Not at all	Not at all	Strongly	Slightly	Slightly	Moderately	Strongly	Strongly	Strongly	Strongly	Moderately	Strongly	Slightly	Strongly	Strongly	Moderately	Moderately	Slightly	Moderately	Moderately	Not at all
67	Male	University degree	lreland	USA	Moderately	Slightly	Strongly	Moderately	Moderately	Strongly	Strongly	Moderately	Moderately	Moderately	Not at all	Slightly	Slightly	Slightly	Not at all	Not at all	Moderately	Not at all	Slightly	Not at all	Not at all	Not at all	Not at all	Not at all	Slightly	Not at all	Not at all	Slightly	Not at all	Slightly	Not at all	Strongly	Moderately	Slightly	Not at all	Slightly	Slightly	Moderately	Moderately	Slightly	Slightly	Slightly	Not at all	Not at all	Not at all
35	Female	University degree	USA	USA	Strongly	Slightly	Strongly	Strongly	Strongly	Moderately	Moderately	Strongly	Not at all	Slightly	Not at all	Strongly	Not at all	Not at all	Not at all	Not at all	Moderately	Strongly	Strongly	Moderately	Moderately	Not at all	Moderately	Moderately	Slightly	Strongly	Moderately	Slightly	Not at all	Strongly	Not at all	Strongly	Strongly	Strongly	Moderately	Strongly	Not at all	Strongly	Strongly	Moderately	Strongly	Moderately	Not at all	Strongly	Not at all
40	Male	Postgraduate or doctorate degree	USA	USA	Strongly	Strongly	Strongly	Strongly	Strongly	Strongly	Strongly	Strongly	Strongly	Strongly	Moderately	Not at all	Not at all	Slightly	Moderately	Not at all	Strongly	Strongly	Strongly	Strongly	Strongly	Strongly	Strongly	Strongly	Slightly	Strongly	Strongly	Strongly	Strongly	Strongly	Moderately	Strongly	Strongly	Strongly	Strongly	Strongly	Strongly	Strongly	Strongly	Not at all	Strongly	Strongly	Moderately	Moderately	Not at all
25	Male	University degree	USA	USA	Slightly	Not at all	Strongly	Moderately	Not at all	Not at all	Not at all	Not at all	Not at all	Moderately	Not at all	Moderately	Not at all	Not at all	Not at all	Strongly	Not at all	Strongly	Slightly	Slightly	Slightly	Not at all	Not at all	Not at all	Strongly	Not at all	Slightly	Slightly	Moderately	Moderately	Slightly	Strongly	Slightly	Slightly	Slightly	Moderately	Slightly	Slightly	Slightly	Slightly	Slightly	Slightly	Strongly	Moderately	Slightly
44	Male	Postgraduate or doctorate degree	Mexico	Mexico	Moderately	Moderately	Strongly	Moderately	Strongly	Moderately	Slightly	Moderately	Moderately	Moderately	Not at all	Slightly	Not at all	Moderately	Moderately	Strongly	Moderately	Strongly	Strongly	Moderately	Moderately	Not at all	Not at all	Not at all	Slightly	Not at all	Moderately	Slightly	Moderately	Slightly	Not at all	Strongly	Strongly	Strongly	Moderately	Strongly	Moderately	Slightly	Strongly	Strongly	Strongly	Strongly	Moderately	Strongly	Moderately
39	Male	University degree	USA	USA	Strongly	Moderately	Strongly	Slightly	Moderately	Moderately	Slightly	Slightly	Strongly	Strongly	Not at all	Slightly	Slightly	Moderately	Moderately	Not at all	Slightly	Slightly	Strongly	Strongly	Strongly	Moderately	Strongly	Slightly	Moderately	Not at all	Slightly	Slightly	Slightly	Slightly	Not at all	Strongly	Strongly	Moderately	Strongly	Strongly	Moderately	Strongly	Strongly	Strongly	Strongly	Strongly	Strongly	Strongly	Strongly
40	Male	High school	U.S.A.	U.S.A.	Slightly	Strongly	Strongly	Strongly	Strongly	Strongly	Moderately	Strongly	Moderately	Strongly	Moderately	Moderately	Strongly	Moderately	Moderately	Not at all	Moderately	Strongly	Strongly	Moderately	Strongly	Slightly	Slightly	Strongly	Strongly	Slightly	Strongly	Moderately	Moderately	Moderately	Moderately	Strongly	Strongly	Strongly	Strongly	Strongly	Strongly	Strongly	Strongly	Strongly	Strongly	Strongly	Strongly	Strongly	Strongly
38	Male	High school	USA	USA	Strongly	Moderately	Strongly	Moderately	Strongly	Slightly	Not at all	Moderately	Slightly	Strongly	Not at all	Slightly	Slightly	Not at all	Moderately	Moderately	Strongly	Strongly	Strongly	Strongly	Moderately	Not at all	Not at all	Moderately	Strongly	Not at all	Strongly	Slightly	Strongly	Strongly	Moderately	Strongly	Strongly	Strongly	Strongly	Strongly	Strongly	Strongly	Strongly	Strongly	Strongly	Strongly	Strongly	Strongly	Moderately
28	Male	High school	United states	United states	Moderately	Moderately	Moderately	Strongly	Moderately	Slightly	Slightly	Moderately	Not at all	Moderately	Not at all	Not at all	Not at all	Not at all	Not at all	Slightly	Slightly	Strongly	Strongly	Strongly	Strongly	Not at all	Not at all	Slightly	Strongly	Not at all	Moderately	Strongly	Strongly	Strongly	Slightly	Strongly	Strongly	Strongly	Moderately	Moderately	Moderately	Strongly	Strongly	Moderately	Strongly	Slightly	Moderately	Not at all	Strongly
40	Male	University degree	USA	USA	Strongly	Slightly	Strongly	Strongly	Strongly	Not at all	Not at all	Slightly	Moderately	Slightly	Not at all	Strongly	Not at all	Slightly	Strongly	Moderately	Moderately	Strongly	Strongly	Strongly	Strongly	Slightly	Strongly	Not at all	Moderately	Slightly	Slightly	Slightly	Moderately	Not at all	Slightly	Moderately	Moderately	Strongly	Strongly	Strongly	Not at all	Slightly	Strongly	Strongly	Strongly	Strongly	Strongly	Strongly	Strongly
39	Female	High school	Mexico	Mexico	Strongly	Slightly	Strongly	Strongly	Strongly	Moderately	Moderately	Strongly	Strongly	Slightly	Slightly	Strongly	Not at all	Moderately	Not at all	Not at all	Strongly	Moderately	Moderately	Strongly	Not at all	Not at all	Slightly	Not at all	Strongly	Moderately	Strongly	Strongly	Strongly	Not at all	Not at all	Strongly	Moderately	Slightly	Not at all	Not at all	Slightly	Moderately	Not at all	Not at all	Slightly	Not at all	Not at all	Not at all	Not at all
39	Female	High school	Mexico	Mexico	Strongly	Slightly	Strongly	Strongly	Strongly	Moderately	Moderately	Strongly	Strongly	Slightly	Slightly	Strongly	Not at all	Moderately	Not at all	Not at all	Strongly	Moderately	Moderately	Strongly	Not at all	Not at all	Slightly	Not at all	Strongly	Moderately	Strongly	Strongly	Strongly	Not at all	Not at all	Strongly	Moderately	Slightly	Not at all	Not at all	Slightly	Moderately	Not at all	Not at all	Slightly	Not at all	Not at all	Not at all	Not at all
30	Male	High school	Usa	Usa	Moderately	Slightly	Strongly	Strongly	Moderately	Strongly	Strongly	Slightly	Not at all	Not at all	Not at all	Slightly	Slightly	Slightly	Not at all	Not at all	Not at all	Strongly	Strongly	Moderately	Strongly	Not at all	Moderately	Slightly	Moderately	Not at all	Moderately	Moderately	Moderately	Strongly	Strongly	Strongly	Strongly	Slightly	Slightly	Slightly	Strongly	Strongly	Strongly	Strongly	Moderately	Slightly	Moderately	Strongly	Strongly
52	Male	Postgraduate or doctorate degree	Usa	Usa	Not at all	Slightly	Strongly	Strongly	Moderately	Not at all	Not at all	Not at all	Strongly	Not at all	Not at all	Slightly	Not at all	Strongly	Slightly	Not at all	Moderately	Moderately	Moderately	Slightly	Slightly	Slightly	Not at all	Moderately	Not at all	Not at all	Moderately	Slightly	Not at all	Not at all	Not at all	Not at all	Moderately	Strongly	Moderately	Not at all	Not at all	Moderately	Strongly	Strongly	Strongly	Moderately	Not at all	Not at all	Not at all
37	Male	High school	Italy	Italy	Slightly	Slightly	Strongly	Moderately	Strongly	Slightly	Slightly	Slightly	Slightly	Strongly	Not at all	Not at all	Not at all	Not at all	Slightly	Moderately	Moderately	Slightly	Slightly	Strongly	Moderately	Slightly	Slightly	Slightly	Slightly	Slightly	Moderately	Slightly	Strongly	Not at all	Not at all	Slightly	Strongly	Strongly	Slightly	Slightly	Strongly	Slightly	Slightly	Moderately	Strongly	Slightly	Strongly	Not at all	Slightly
18	Male	Primary school	America	America	Strongly	Moderately	Strongly	Strongly	Strongly	Moderately	Moderately	Strongly	Not at all	Moderately	Slightly	Not at all	Moderately	Slightly	Slightly	Not at all	Not at all	Strongly	Moderately	Moderately	Moderately	Slightly	Slightly	Moderately	Moderately	Slightly	Strongly	Strongly	Slightly	Slightly	Not at all	Slightly	Strongly	Strongly	Not at all	Strongly	Moderately	Not at all	Moderately	Moderately	Strongly	Not at all	Not at all	Strongly	Not at all
30	Male	University degree	USA	USA	Strongly	Slightly	Moderately	Moderately	Strongly	Slightly	Slightly	Slightly	Not at all	Moderately	Not at all	Slightly	Not at all	Not at all	Slightly	Slightly	Moderately	Slightly	Moderately	Moderately	Moderately	Slightly	Slightly	Moderately	Strongly	Moderately	Strongly	Strongly	Strongly	Moderately	Moderately	Strongly	Moderately	Slightly	Slightly	Moderately	Slightly	Slightly	Slightly	Slightly	Moderately	Strongly	Moderately	Moderately	Moderately
22	Male	High school	USA	USA	Moderately	Moderately	Strongly	Strongly	Moderately	Moderately	Strongly	Moderately	Moderately	Moderately	Not at all	Moderately	Slightly	Slightly	Not at all	Not at all	Slightly	Moderately	Moderately	Moderately	Slightly	Slightly	Slightly	Slightly	Slightly	Not at all	Moderately	Moderately	Strongly	Slightly	Not at all	Moderately	Strongly	Moderately	Moderately	Slightly	Strongly	Moderately	Slightly	Slightly	Moderately	Slightly	Slightly	Moderately	Slightly
45	Female	Postgraduate or doctorate degree	US	US	Strongly	Moderately	Strongly	Moderately	Strongly	Slightly	Not at all	Moderately	Moderately	Strongly	Slightly	Moderately	Not at all	Slightly	Not at all	Not at all	Slightly	Moderately	Strongly	Moderately	Strongly	Strongly	Moderately	Slightly	Slightly	Moderately	Strongly	Slightly	Moderately	Moderately	Not at all	Moderately	Strongly	Strongly	Slightly	Strongly	Strongly	Strongly	Slightly	Not at all	Not at all	Not at all	Not at all	Slightly	Not at all
50	Male	University degree	USA	USA	Strongly	Moderately	Strongly	Strongly	Strongly	Moderately	Slightly	Moderately	Slightly	Strongly	Not at all	Not at all	Slightly	Slightly	Not at all	Not at all	Strongly	Strongly	Strongly	Moderately	Strongly	Moderately	Slightly	Slightly	Slightly	Slightly	Not at all	Slightly	Moderately	Not at all	Slightly	Slightly	Not at all	Not at all	Not at all	Not at all	Not at all	Slightly	Not at all	Not at all	Not at all	Not at all	Not at all	Not at all	Not at all
35	Male	University degree	United States	United States	Slightly	Strongly	Moderately	Moderately	Strongly	Moderately	Strongly	Not at all	Moderately	Strongly	Not at all	Not at all	Not at all	Moderately	Not at all	Slightly	Moderately	Not at all	Moderately	Slightly	Strongly	Strongly	Not at all	Slightly	Not at all	Not at all	Strongly	Strongly	Strongly	Strongly	Strongly	Strongly	Strongly	Moderately	Slightly	Moderately	Strongly	Moderately	Strongly	Moderately	Slightly	Moderately	Strongly	Not at all	Not at all
32	Male	University degree	USA	USA	Strongly	Not at all	Moderately	Strongly	Strongly	Slightly	Slightly	Strongly	Moderately	Not at all	Slightly	Slightly	Not at all	Not at all	Slightly	Not at all	Not at all	Moderately	Moderately	Not at all	Slightly	Not at all	Not at all	Not at all	Not at all	Not at all	Slightly	Slightly	Strongly	Not at all	Moderately	Strongly	Strongly	Slightly	Slightly	Not at all	Strongly	Slightly	Not at all	Not at all	Strongly	Strongly	Not at all	Moderately	Not at all
50	Female	University degree	Canada	USA	Not at all	Slightly	Moderately	Moderately	Moderately	Not at all	Not at all	Not at all	Not at all	Not at all	Not at all	Not at all	Not at all	Not at all	Not at all	Slightly	Slightly	Not at all	Strongly	Slightly	Not at all	Strongly	Not at all	Not at all	Strongly	Not at all	Moderately	Slightly	Moderately	Slightly	Not at all	Slightly	Slightly	Not at all	Not at all	Not at all	Not at all	Strongly	Slightly	Not at all	Not at all	Not at all	Not at all	Not at all	Not at all
65	Female	Postgraduate or doctorate degree	US	US	Slightly	Not at all	Not at all	Slightly	Slightly	Not at all	Not at all	Not at all	Not at all	Slightly	Slightly	Not at all	Not at all	Not at all	Not at all	Not at all	Not at all	Not at all	Slightly	Moderately	Strongly	Not at all	Moderately	Strongly	Moderately	Slightly	Slightly	Not at all	Moderately	Strongly	Strongly	Moderately	Not at all	Strongly	Strongly	Moderately	Strongly	Strongly	Moderately	Strongly	Moderately	Strongly	Not at all	Not at all	Not at all
36	Male	High school	United States	United States	Not at all	Slightly	Strongly	Strongly	Strongly	Not at all	Not at all	Not at all	Slightly	Slightly	Not at all	Not at all	Not at all	Slightly	Not at all	Not at all	Moderately	Not at all	Slightly	Moderately	Slightly	Not at all	Not at all	Slightly	Strongly	Strongly	Strongly	Slightly	Strongly	Strongly	Strongly	Strongly	Strongly	Moderately	Slightly	Moderately	Slightly	Strongly	Strongly	Moderately	Moderately	Slightly	Strongly	Strongly	Strongly
60	Male	Postgraduate or doctorate degree	USA	USA	Moderately	Not at all	Strongly	Strongly	Moderately	Strongly	Moderately	Slightly	Strongly	Slightly	Not at all	Slightly	Moderately	Not at all	Moderately	Not at all	Slightly	Strongly	Strongly	Strongly	Moderately	Not at all	Not at all	Not at all	Not at all	Slightly	Strongly	Strongly	Strongly	Strongly	Not at all	Strongly	Strongly	Moderately	Not at all	Not at all	Not at all	Not at all	Not at all	Not at all	Moderately	Slightly	Not at all	Not at all	Not at all
54	Male	Postgraduate or doctorate degree	USA	USA	Not at all	Not at all	Slightly	Moderately	Moderately	Not at all	Not at all	Not at all	Not at all	Not at all	Not at all	Moderately	Slightly	Not at all	Slightly	Not at all	Not at all	Not at all	Slightly	Slightly	Slightly	Not at all	Not at all	Not at all	Moderately	Slightly	Slightly	Slightly	Moderately	Slightly	Not at all	Strongly	Strongly	Strongly	Slightly	Not at all	Moderately	Strongly	Strongly	Moderately	Strongly	Strongly	Strongly	Strongly	Strongly
45	Female	University degree	USA	USA	Strongly	Slightly	Moderately	Moderately	Moderately	Moderately	Moderately	Slightly	Slightly	Slightly	Not at all	Slightly	Moderately	Slightly	Strongly	Not at all	Not at all	Moderately	Strongly	Strongly	Moderately	Moderately	Not at all	Not at all	Strongly	Strongly	Slightly	Slightly	Moderately	Not at all	Not at all	Moderately	Moderately	Moderately	Not at all	Not at all	Moderately	Moderately	Strongly	Strongly	Strongly	Moderately	Not at all	Not at all	Not at all
51	Male	University degree	United States	united States	Not at all	Not at all	Moderately	Strongly	Slightly	Strongly	Strongly	Not at all	Not at all	Not at all	Not at all	Not at all	Not at all	Not at all	Not at all	Not at all	Slightly	Not at all	Not at all	Moderately	Slightly	Not at all	Not at all	Not at all	Not at all	Slightly	Not at all	Slightly	Not at all	Not at all	Not at all	Strongly	Moderately	Not at all	Not at all	Not at all	Slightly	Moderately	Not at all	Not at all	Slightly	Slightly	Not at all	Not at all	Not at all
54	Female	University degree	Usa	Use	Strongly	Not at all	Moderately	Strongly	Strongly	Strongly	Strongly	Strongly	Strongly	Strongly	Not at all	Strongly	Not at all	Strongly	Moderately	Not at all	Moderately	Strongly	Strongly	Strongly	Strongly	Not at all	Strongly	Not at all	Strongly	Strongly	Strongly	Strongly	Not at all	Not at all	Not at all	Strongly	Strongly	Strongly	Strongly	Not at all	Strongly	Strongly	Not at all	Not at all	Not at all	Moderately	Not at all	Moderately	Not at all
45	Female	University degree	USA	USA	Strongly	Strongly	Moderately	Strongly	Strongly	Strongly	Strongly	Slightly	Moderately	Moderately	Not at all	Moderately	Not at all	Slightly	Moderately	Not at all	Moderately	Moderately	Strongly	Moderately	Not at all	Slightly	Slightly	Slightly	Slightly	Strongly	Not at all	Moderately	Strongly	Moderately	Not at all	Strongly	Strongly	Moderately	Not at all	Strongly	Moderately	Moderately	Strongly	Strongly	Strongly	Strongly	Strongly	Moderately	Not at all
61	Female	University degree	USA	USA	Slightly	Not at all	Strongly	Strongly	Strongly	Strongly	Strongly	Moderately	Moderately	Not at all	Not at all	Strongly	Slightly	Slightly	Not at all	Not at all	Strongly	Strongly	Strongly	Strongly	Strongly	Not at all	Strongly	Not at all	Moderately	Slightly	Moderately	Slightly	Moderately	Slightly	Not at all	Strongly	Strongly	Not at all	Strongly	Not at all	Slightly	Not at all	Not at all	Not at all	Not at all	Slightly	Strongly	Not at all	Not at all
57	Female	High school	US	US	Moderately	Not at all	Strongly	Moderately	Not at all	Strongly	Moderately	Not at all	Moderately	Moderately	Not at all	Slightly	Not at all	Not at all	Not at all	Not at all	Not at all	Moderately	Strongly	Strongly	Strongly	Not at all	Not at all	Moderately	Not at all	Strongly	Strongly	Strongly	Strongly	Strongly	Strongly	Strongly	Strongly	Strongly	Moderately	Strongly	Strongly	Strongly	Strongly	Strongly	Strongly	Strongly	Strongly	Strongly	Not at all
48	Female	University degree	USA	USA	Strongly	Strongly	Moderately	Slightly	Strongly	Strongly	Slightly	Strongly	Not at all	Strongly	Not at all	Moderately	Moderately	Strongly	Slightly	Not at all	Slightly	Strongly	Strongly	Strongly	Strongly	Not at all	Not at all	Slightly	Strongly	Not at all	Strongly	Not at all	Strongly	Not at all	Not at all	Strongly	Moderately	Slightly	Moderately	Slightly	Slightly	Slightly	Not at all	Not at all	Not at all	Not at all	Strongly	Slightly	Strongly
56	Male	University degree	USA	USA	Strongly	Strongly	Strongly	Strongly	Strongly	Strongly	Moderately	Moderately	Strongly	Slightly	Not at all	Slightly	Not at all	Strongly	Moderately	Not at all	Strongly	Moderately	Moderately	Slightly	Strongly	Strongly	Strongly	Strongly	Strongly	Moderately	Strongly	Strongly	Strongly	Not at all	Not at all	Strongly	Strongly	Strongly	Strongly	Strongly	Not at all	Strongly	Strongly	Strongly	Strongly	Strongly	Not at all	Strongly	Not at all
41	Male	Postgraduate or doctorate degree	United States	United States	Strongly	Moderately	Strongly	Moderately	Strongly	Strongly	Strongly	Moderately	Not at all	Strongly	Not at all	Not at all	Not at all	Not at all	Slightly	Not at all	Strongly	Moderately	Slightly	Moderately	Not at all	Not at all	Not at all	Not at all	Moderately	Not at all	Slightly	Strongly	Strongly	Not at all	Strongly	Strongly	Strongly	Not at all	Strongly	Not at all	Not at all	Not at all	Strongly	Moderately	Strongly	Not at all	Not at all	Strongly	Not at all
55	Male	University degree	Canada	Canada	Strongly	Not at all	Strongly	Slightly	Slightly	Moderately	Not at all	Moderately	Strongly	Not at all	Moderately	Moderately	Slightly	Slightly	Not at all	Not at all	Strongly	Strongly	Strongly	Strongly	Strongly	Not at all	Not at all	Not at all	Not at all	Moderately	Slightly	Strongly	Strongly	Strongly	Strongly	Strongly	Strongly	Moderately	Slightly	Not at all	Moderately	Not at all	Not at all	Not at all	Strongly	Strongly	Not at all	Not at all	Not at all
59	Male	Postgraduate or doctorate degree	USA	Usa	Not at all	Strongly	Moderately	Strongly	Strongly	Strongly	Strongly	Slightly	Moderately	Not at all	Not at all	Strongly	Strongly	Not at all	Not at all	Not at all	Not at all	Strongly	Strongly	Strongly	Strongly	Not at all	Not at all	Slightly	Strongly	Not at all	Strongly	Strongly	Strongly	Strongly	Strongly	Strongly	Moderately	Not at all	Not at all	Strongly	Not at all	Moderately	Not at all	Not at all	Not at all	Not at all	Strongly	Not at all	Not at all
38	Male	University degree	United States	United States	Strongly	Moderately	Strongly	Strongly	Strongly	Strongly	Strongly	Slightly	Slightly	Not at all	Not at all	Strongly	Moderately	Slightly	Slightly	Not at all	Moderately	Strongly	Moderately	Moderately	Moderately	Not at all	Not at all	Slightly	Slightly	Not at all	Moderately	Moderately	Strongly	Strongly	Slightly	Strongly	Strongly	Strongly	Strongly	Moderately	Moderately	Strongly	Moderately	Slightly	Slightly	Slightly	Moderately	Slightly	Slightly
44	Male	High school	canada	canada	Moderately	Slightly	Strongly	Slightly	Strongly	Moderately	Slightly	Not at all	Moderately	Slightly	Not at all	Not at all	Slightly	Slightly	Slightly	Not at all	Not at all	Slightly	Slightly	Moderately	Moderately	Slightly	Slightly	Slightly	Not at all	Strongly	Moderately	Slightly	Moderately	Not at all	Not at all	Strongly	Not at all	Not at all	Not at all	Not at all	Not at all	Not at all	Strongly	Strongly	Strongly	Strongly	Strongly	Slightly	Strongly
57	Female	Postgraduate or doctorate degree	india	canada	Not at all	Not at all	Slightly	Slightly	Slightly	Strongly	Strongly	Not at all	Not at all	Not at all	Not at all	Moderately	Not at all	Not at all	Not at all	Not at all	Moderately	Moderately	Strongly	Slightly	Moderately	Strongly	Slightly	Strongly	Not at all	Moderately	Strongly	Strongly	Moderately	Not at all	Moderately	Slightly	Not at all	Not at all	Not at all	Not at all	Moderately	Not at all	Not at all	Not at all	Not at all	Not at all	Not at all	Not at all	Not at all
60	Female	University degree	USA	USA	Not at all	Slightly	Strongly	Moderately	Strongly	Moderately	Slightly	Not at all	Strongly	Strongly	Not at all	Strongly	Not at all	Strongly	Moderately	Not at all	Slightly	Not at all	Strongly	Slightly	Slightly	Not at all	Not at all	Not at all	Not at all	Not at all	Strongly	Not at all	Slightly	Slightly	Slightly	Moderately	Strongly	Slightly	Moderately	Not at all	Moderately	Moderately	Slightly	Moderately	Moderately	Strongly	Not at all	Moderately	Not at all
35	Female	University degree	Usa	Usa	Moderately	Moderately	Strongly	Moderately	Slightly	Slightly	Slightly	Slightly	Not at all	Slightly	Slightly	Slightly	Not at all	Slightly	Not at all	Not at all	Moderately	Slightly	Strongly	Slightly	Strongly	Not at all	Not at all	Not at all	Moderately	Slightly	Strongly	Strongly	Strongly	Strongly	Strongly	Not at all	Not at all	Not at all	Slightly	Moderately	Slightly	Slightly	Strongly	Moderately	Slightly	Moderately	Not at all	Slightly	Not at all
69	Male	University degree	USA	USA	Not at all	Not at all	Strongly	Not at all	Strongly	Moderately	Strongly	Not at all	Strongly	Moderately	Not at all	Moderately	Not at all	Moderately	Not at all	Not at all	Not at all	Moderately	Moderately	Strongly	Moderately	Not at all	Not at all	Not at all	Strongly	Moderately	Strongly	Strongly	Moderately	Not at all	Moderately	Strongly	Not at all	Not at all	Not at all	Not at all	Strongly	Strongly	Strongly	Moderately	Strongly	Strongly	Strongly	Moderately	Not at all
55	Male	University degree	USA	USA	Not at all	Moderately	Strongly	Moderately	Slightly	Moderately	Slightly	Moderately	Slightly	Strongly	Not at all	Slightly	Not at all	Slightly	Not at all	Not at all	Not at all	Not at all	Not at all	Slightly	Slightly	Moderately	Not at all	Not at all	Moderately	Moderately	Strongly	Strongly	Strongly	Strongly	Slightly	Strongly	Strongly	Strongly	Slightly	Strongly	Moderately	Strongly	Strongly	Moderately	Strongly	Strongly	Not at all	Not at all	Not at all
40	Male	Postgraduate or doctorate degree	USA	USA	Not at all	Slightly	Strongly	Strongly	Strongly	Strongly	Slightly	Not at all	Not at all	Strongly	Not at all	Slightly	Not at all	Not at all	Not at all	Not at all	Slightly	Slightly	Strongly	Strongly	Strongly	Not at all	Slightly	Not at all	Strongly	Strongly	Strongly	Moderately	Moderately	Strongly	Moderately	Strongly	Strongly	Not at all	Moderately	Slightly	Slightly	Moderately	Slightly	Slightly	Strongly	Moderately	Not at all	Not at all	Not at all
38	Male	Postgraduate or doctorate degree	United States	United States	Not at all	Moderately	Strongly	Strongly	Strongly	Strongly	Strongly	Slightly	Not at all	Not at all	Not at all	Not at all	Strongly	Strongly	Not at all	Not at all	Not at all	Not at all	Moderately	Strongly	Strongly	Not at all	Not at all	Not at all	Strongly	Not at all	Strongly	Slightly	Moderately	Not at all	Not at all	Strongly	Strongly	Slightly	Not at all	Slightly	Slightly	Not at all	Strongly	Strongly	Strongly	Strongly	Not at all	Not at all	Not at all
46	Female	High school	United States	United States	Strongly	Moderately	Strongly	Strongly	Strongly	Not at all	Not at all	Not at all	Strongly	Strongly	Not at all	Not at all	Moderately	Moderately	Strongly	Not at all	Moderately	Strongly	Strongly	Strongly	Strongly	Slightly	Not at all	Strongly	Strongly	Strongly	Strongly	Strongly	Strongly	Strongly	Strongly	Strongly	Strongly	Strongly	Strongly	Strongly	Strongly	Strongly	Strongly	Strongly	Strongly	Strongly	Strongly	Strongly	Slightly
41	Male	University degree	USA	USA	Strongly	Strongly	Strongly	Strongly	Strongly	Moderately	Not at all	Strongly	Strongly	Strongly	Strongly	Strongly	Strongly	Strongly	Not at all	Not at all	Strongly	Strongly	Strongly	Strongly	Strongly	Slightly	Slightly	Strongly	Strongly	Slightly	Strongly	Moderately	Moderately	Slightly	Moderately	Moderately	Strongly	Strongly	Strongly	Strongly	Strongly	Strongly	Strongly	Strongly	Strongly	Strongly	Slightly	Strongly	Not at all
37	Male	University degree	United States of America	United States of America	Strongly	Strongly	Strongly	Strongly	Strongly	Moderately	Slightly	Not at all	Strongly	Moderately	Not at all	Slightly	Not at all	Slightly	Not at all	Not at all	Slightly	Slightly	Strongly	Strongly	Strongly	Not at all	Not at all	Not at all	Slightly	Not at all	Strongly	Not at all	Strongly	Moderately	Not at all	Slightly	Slightly	Slightly	Not at all	Not at all	Not at all	Slightly	Not at all	Not at all	Not at all	Not at all	Not at all	Not at all	Not at all
35	Male	University degree	Canada	Mexico	Not at all	Moderately	Strongly	Strongly	Slightly	Moderately	Slightly	Not at all	Not at all	Not at all	Not at all	Slightly	Not at all	Not at all	Strongly	Not at all	Not at all	Not at all	Not at all	Not at all	Not at all	Not at all	Not at all	Not at all	Not at all	Not at all	Not at all	Not at all	Not at all	Not at all	Not at all	Not at all	Moderately	Slightly	Slightly	Slightly	Slightly	Moderately	Not at all	Not at all	Not at all	Not at all	Moderately	Not at all	Not at all
41	Male	Postgraduate or doctorate degree	USA	USA	Slightly	Slightly	Strongly	Strongly	Moderately	Slightly	Not at all	Strongly	Slightly	Slightly	Slightly	Moderately	Slightly	Not at all	Moderately	Not at all	Not at all	Moderately	Strongly	Moderately	Strongly	Slightly	Not at all	Not at all	Moderately	Slightly	Moderately	Moderately	Strongly	Not at all	Slightly	Strongly	Strongly	Moderately	Moderately	Strongly	Slightly	Slightly	Moderately	Slightly	Strongly	Strongly	Slightly	Not at all	Not at all
57	Male	Postgraduate or doctorate degree	United States	United States	Moderately	Not at all	Moderately	Moderately	Strongly	Slightly	Not at all	Not at all	Slightly	Strongly	Not at all	Slightly	Not at all	Not at all	Slightly	Not at all	Moderately	Slightly	Slightly	Slightly	Slightly	Not at all	Not at all	Not at all	Not at all	Slightly	Slightly	Moderately	Strongly	Strongly	Moderately	Strongly	Strongly	Strongly	Strongly	Strongly	Strongly	Strongly	Strongly	Strongly	Strongly	Moderately	Slightly	Moderately	Slightly
39	Male	University degree	United States	United States	Slightly	Slightly	Strongly	Strongly	Strongly	Not at all	Not at all	Not at all	Slightly	Moderately	Not at all	Not at all	Not at all	Not at all	Moderately	Not at all	Moderately	Moderately	Slightly	Slightly	Slightly	Slightly	Slightly	Slightly	Slightly	Moderately	Slightly	Slightly	Not at all	Not at all	Not at all	Slightly	Slightly	Slightly	Slightly	Slightly	Slightly	Slightly	Slightly	Slightly	Moderately	Slightly	Not at all	Not at all	Not at all
42	Male	High school	United States	United States	Strongly	Strongly	Strongly	Strongly	Strongly	Strongly	Strongly	Slightly	Strongly	Strongly	Not at all	Not at all	Strongly	Strongly	Moderately	Not at all	Slightly	Strongly	Strongly	Strongly	Strongly	Not at all	Not at all	Slightly	Strongly	Not at all	Not at all	Strongly	Strongly	Strongly	Slightly	Strongly	Strongly	Strongly	Strongly	Strongly	Strongly	Moderately	Moderately	Not at all	Slightly	Not at all	Moderately	Not at all	Slightly
40	Male	University degree	United States	United States	Strongly	Not at all	Strongly	Strongly	Slightly	Moderately	Moderately	Not at all	Strongly	Slightly	Not at all	Slightly	Slightly	Strongly	Slightly	Slightly	Strongly	Strongly	Strongly	Moderately	Moderately	Slightly	Not at all	Moderately	Not at all	Not at all	Strongly	Strongly	Strongly	Not at all	Slightly	Not at all	Not at all	Not at all	Not at all	Slightly	Not at all	Not at all	Moderately	Not at all	Not at all	Not at all	Strongly	Not at all	Strongly
38	Male	High school	USA	USA	Strongly	Moderately	Strongly	Slightly	Strongly	Slightly	Not at all	Strongly	Strongly	Strongly	Slightly	Strongly	Slightly	Moderately	Not at all	Not at all	Not at all	Slightly	Strongly	Slightly	Strongly	Not at all	Not at all	Not at all	Strongly	Not at all	Slightly	Not at all	Strongly	Not at all	Not at all	Strongly	Strongly	Strongly	Strongly	Not at all	Slightly	Not at all	Strongly	Strongly	Strongly	Strongly	Strongly	Strongly	Strongly
58	Male	University degree	USA	USA	Not at all	Not at all	Strongly	Strongly	Strongly	Strongly	Moderately	Not at all	Not at all	Slightly	Not at all	Not at all	Not at all	Not at all	Not at all	Moderately	Not at all	Slightly	Slightly	Slightly	Slightly	Not at all	Not at all	Not at all	Not at all	Moderately	Not at all	Slightly	Moderately	Not at all	Not at all	Moderately	Strongly	Not at all	Not at all	Moderately	Not at all	Not at all	Strongly	Not at all	Slightly	Not at all	Slightly	Moderately	Not at all
52	Male	University degree	USA	USA	Moderately	Moderately	Strongly	Strongly	Strongly	Moderately	Slightly	Not at all	Moderately	Slightly	Not at all	Not at all	Not at all	Slightly	Not at all	Not at all	Slightly	Strongly	Slightly	Strongly	Slightly	Not at all	Not at all	Not at all	Not at all	Not at all	Strongly	Slightly	Moderately	Slightly	Not at all	Strongly	Strongly	Not at all	Moderately	Not at all	Moderately	Moderately	Not at all	Not at all	Slightly	Not at all	Slightly	Not at all	Not at all
42	Male	Postgraduate or doctorate degree	United States	United States	Not at all	Not at all	Slightly	Moderately	Strongly	Not at all	Not at all	Strongly	Slightly	Strongly	Slightly	Strongly	Slightly	Slightly	Moderately	Not at all	Not at all	Moderately	Strongly	Strongly	Strongly	Not at all	Not at all	Not at all	Slightly	Slightly	Strongly	Strongly	Strongly	Strongly	Slightly	Strongly	Strongly	Strongly	Moderately	Strongly	Strongly	Strongly	Strongly	Moderately	Strongly	Slightly	Strongly	Strongly	Not at all
43	Male	High school	United States of America	United States of America	Strongly	Moderately	Strongly	Strongly	Strongly	Slightly	Not at all	Slightly	Moderately	Slightly	Not at all	Moderately	Slightly	Slightly	Moderately	Not at all	Strongly	Strongly	Strongly	Moderately	Strongly	Moderately	Moderately	Moderately	Moderately	Moderately	Slightly	Slightly	Slightly	Moderately	Moderately	Slightly	Slightly	Slightly	Slightly	Strongly	Not at all	Slightly	Slightly	Slightly	Slightly	Not at all	Not at all	Slightly	Not at all
48	Male	University degree	United States	United States	Slightly	Not at all	Strongly	Strongly	Moderately	Moderately	Moderately	Slightly	Slightly	Slightly	Not at all	Not at all	Not at all	Not at all	Slightly	Not at all	Strongly	Strongly	Moderately	Slightly	Slightly	Slightly	Slightly	Not at all	Slightly	Slightly	Slightly	Slightly	Moderately	Moderately	Slightly	Moderately	Strongly	Slightly	Slightly	Slightly	Not at all	Slightly	Slightly	Not at all	Slightly	Not at all	Not at all	Moderately	Not at all
36	Male	High school	Honolulu	United States	Moderately	Strongly	Strongly	Strongly	Strongly	Strongly	Strongly	Strongly	Strongly	Strongly	Moderately	Slightly	Strongly	Strongly	Not at all	Not at all	Moderately	Strongly	Strongly	Strongly	Strongly	Slightly	Moderately	Moderately	Strongly	Not at all	Slightly	Moderately	Strongly	Moderately	Moderately	Strongly	Strongly	Strongly	Strongly	Strongly	Strongly	Strongly	Strongly	Strongly	Moderately	Moderately	Strongly	Strongly	Strongly
44	Male	University degree	US	US	Strongly	Moderately	Strongly	Moderately	Strongly	Slightly	Not at all	Slightly	Slightly	Slightly	Slightly	Slightly	Slightly	Moderately	Slightly	Not at all	Moderately	Moderately	Moderately	Moderately	Moderately	Moderately	Moderately	Moderately	Strongly	Moderately	Strongly	Strongly	Strongly	Strongly	Strongly	Strongly	Strongly	Strongly	Strongly	Strongly	Strongly	Strongly	Strongly	Strongly	Strongly	Strongly	Strongly	Strongly	Strongly
51	Male	University degree	US	US	Strongly	Strongly	Slightly	Slightly	Moderately	Not at all	Not at all	Strongly	Moderately	Moderately	Strongly	Strongly	Not at all	Moderately	Not at all	Not at all	Not at all	Moderately	Strongly	Strongly	Moderately	Not at all	Slightly	Strongly	Strongly	Strongly	Strongly	Strongly	Strongly	Strongly	Strongly	Strongly	Strongly	Strongly	Strongly	Strongly	Strongly	Strongly	Strongly	Strongly	Strongly	Slightly	Strongly	Strongly	Not at all
64	Male	Postgraduate or doctorate degree	USA	USA	Slightly	Not at all	Slightly	Slightly	Strongly	Moderately	Moderately	Not at all	Moderately	Slightly	Not at all	Not at all	Moderately	Moderately	Not at all	Not at all	Not at all	Slightly	Not at all	Slightly	Slightly	Slightly	Not at all	Not at all	Slightly	Slightly	Moderately	Moderately	Strongly	Slightly	Slightly	Strongly	Moderately	Slightly	Slightly	Not at all	Moderately	Slightly	Slightly	Not at all	Moderately	Moderately	Not at all	Slightly	Not at all
34	Male	High school	US	US	Strongly	Not at all	Strongly	Slightly	Moderately	Slightly	Slightly	Not at all	Not at all	Not at all	Not at all	Not at all	Slightly	Not at all	Slightly	Not at all	Not at all	Moderately	Not at all	Strongly	Strongly	Not at all	Not at all	Slightly	Strongly	Slightly	Strongly	Strongly	Strongly	Strongly	Moderately	Strongly	Strongly	Slightly	Moderately	Moderately	Moderately	Strongly	Moderately	Slightly	Strongly	Strongly	Strongly	Slightly	Strongly
51	Female	University degree	USA	USA	Strongly	Slightly	Strongly	Moderately	Moderately	Moderately	Strongly	Moderately	Not at all	Strongly	Not at all	Not at all	Not at all	Slightly	Slightly	Not at all	Slightly	Slightly	Moderately	Moderately	Moderately	Not at all	Not at all	Slightly	Strongly	Not at all	Slightly	Slightly	Strongly	Moderately	Slightly	Moderately	Slightly	Not at all	Moderately	Slightly	Slightly	Moderately	Moderately	Not at all	Moderately	Slightly	Slightly	Not at all	Not at all
53	Male	High school	USA	USA	Strongly	Slightly	Strongly	Strongly	Strongly	Slightly	Not at all	Slightly	Slightly	Slightly	Not at all	Not at all	Not at all	Not at all	Moderately	Slightly	Moderately	Strongly	Strongly	Strongly	Strongly	Slightly	Slightly	Not at all	Moderately	Strongly	Strongly	Strongly	Strongly	Strongly	Moderately	Strongly	Strongly	Slightly	Strongly	Moderately	Strongly	Strongly	Moderately	Slightly	Slightly	Slightly	Moderately	Strongly	Slightly
98	Non-binary	Primary school			Not at all	Not at all	Not at all	Not at all	Not at all	Not at all	Not at all	Not at all	Not at all	Not at all	Not at all	Not at all	Not at all	Not at all	Not at all	Not at all	Not at all	Not at all	Not at all	Not at all	Not at all	Not at all	Not at all	Not at all	Not at all	Not at all	Not at all	Not at all	Not at all	Not at all	Not at all	Not at all	Not at all	Not at all	Not at all	Not at all	Not at all	Not at all	Not at all	Not at all	Not at all	Not at all	Not at all	Not at all	Not at all
42	Male	High school	USA	USA	Strongly	Strongly	Strongly	Slightly	Strongly	Strongly	Moderately	Not at all	Moderately	Strongly	Not at all	Slightly	Not at all	Moderately	Slightly	Not at all	Slightly	Strongly	Strongly	Strongly	Strongly	Slightly	Slightly	Moderately	Strongly	Strongly	Strongly	Strongly	Strongly	Strongly	Strongly	Strongly	Strongly	Strongly	Slightly	Moderately	Strongly	Not at all	Strongly	Not at all	Slightly	Slightly	Strongly	Strongly	Strongly
41	Male	Postgraduate or doctorate degree	USA	USA	Strongly	Slightly	Strongly	Strongly	Strongly	Slightly	Not at all	Moderately	Not at all	Slightly	Not at all	Not at all	Not at all	Not at all	Not at all	Not at all	Not at all	Strongly	Strongly	Strongly	Strongly	Strongly	Not at all	Slightly	Strongly	Slightly	Strongly	Strongly	Strongly	Strongly	Strongly	Strongly	Strongly	Not at all	Strongly	Not at all	Strongly	Strongly	Strongly	Slightly	Not at all	Not at all	Not at all	Not at all	Not at all
58	Male	University degree	USA	USA	Moderately	Not at all	Strongly	Strongly	Strongly	Strongly	Moderately	Slightly	Slightly	Not at all	Not at all	Slightly	Not at all	Not at all	Not at all	Slightly	Strongly	Strongly	Strongly	Strongly	Not at all	Not at all	Not at all	Moderately	Not at all	Not at all	Strongly	Moderately	Not at all	Not at all	Not at all	Strongly	Strongly	Moderately	Slightly	Not at all	Slightly	Strongly	Moderately	Slightly	Not at all	Not at all	Slightly	Not at all	Not at all
56	Male	University degree		Usa	Moderately	Slightly	Slightly	Not at all	Slightly	Strongly	Strongly	Slightly	Not at all	Slightly	Not at all	Not at all	Slightly	Not at all	Not at all	Not at all	Moderately	Strongly	Strongly	Strongly	Moderately	Strongly	Slightly	Slightly	Moderately	Not at all	Moderately	Strongly	Strongly	Strongly	Moderately	Moderately	Moderately	Slightly	Moderately	Slightly	Slightly	Moderately	Moderately	Slightly	Slightly	Slightly	Slightly	Not at all	Not at all
50	Male	Postgraduate or doctorate degree	USA	USA	Strongly	Not at all	Moderately	Moderately	Slightly	Slightly	Moderately	Moderately	Not at all	Strongly	Slightly	Not at all	Not at all	Not at all	Moderately	Slightly	Not at all	Slightly	Strongly	Slightly	Moderately	Moderately	Moderately	Slightly	Moderately	Strongly	Moderately	Slightly	Slightly	Not at all	Not at all	Strongly	Not at all	Not at all	Not at all	Not at all	Not at all	Not at all	Not at all	Not at all	Not at all	Not at all	Moderately	Not at all	Not at all
40	Male	High school	us	us	Strongly	Moderately	Moderately	Moderately	Moderately	Slightly	Strongly	Moderately	Strongly	Strongly	Slightly	Not at all	Slightly	Strongly	Moderately	Not at all	Slightly	Strongly	Strongly	Strongly	Strongly	Moderately	Moderately	Slightly	Moderately	Moderately	Strongly	Strongly	Moderately	Strongly	Strongly	Strongly	Strongly	Strongly	Strongly	Strongly	Slightly	Strongly	Strongly	Strongly	Strongly	Strongly	Moderately	Slightly	Not at all
53	Male	Postgraduate or doctorate degree	United States	United States	Strongly	Slightly	Strongly	Strongly	Strongly	Strongly	Strongly	Not at all	Strongly	Strongly	Not at all	Not at all	Not at all	Strongly	Not at all	Not at all	Moderately	Strongly	Moderately	Strongly	Moderately	Strongly	Strongly	Moderately	Not at all	Not at all	Not at all	Not at all	Strongly	Slightly	Not at all	Strongly	Not at all	Not at all	Strongly	Not at all	Strongly	Not at all	Not at all	Not at all	Not at all	Not at all	Not at all	Not at all	Not at all
50	Male	University degree	USA	USA	Slightly	Moderately	Strongly	Moderately	Strongly	Strongly	Strongly	Slightly	Slightly	Not at all	Moderately	Not at all	Not at all	Moderately	Not at all	Not at all	Moderately	Slightly	Strongly	Moderately	Moderately	Not at all	Moderately	Not at all	Strongly	Not at all	Slightly	Slightly	Moderately	Moderately	Slightly	Strongly	Slightly	Not at all	Not at all	Strongly	Not at all	Moderately	Strongly	Slightly	Moderately	Slightly	Moderately	Not at all	Not at all
41	Male	University degree	USA	USA	Moderately	Not at all	Strongly	Moderately	Moderately	Not at all	Not at all	Not at all	Moderately	Slightly	Not at all	Slightly	Moderately	Moderately	Slightly	Not at all	Moderately	Strongly	Strongly	Strongly	Strongly	Not at all	Not at all	Not at all	Strongly	Strongly	Strongly	Strongly	Strongly	Moderately	Moderately	Moderately	Strongly	Strongly	Strongly	Strongly	Strongly	Strongly	Strongly	Strongly	Strongly	Strongly	Moderately	Strongly	Strongly
48	Male	University degree	U.S.A.	U.S.A.	Moderately	Strongly	Strongly	Strongly	Strongly	Strongly	Strongly	Slightly	Not at all	Slightly	Not at all	Moderately	Not at all	Not at all	Not at all	Not at all	Strongly	Strongly	Strongly	Strongly	Strongly	Moderately	Slightly	Slightly	Strongly	Slightly	Slightly	Slightly	Slightly	Moderately	Not at all	Strongly	Strongly	Strongly	Strongly	Moderately	Moderately	Strongly	Slightly	Slightly	Strongly	Slightly	Not at all	Moderately	Not at all
42	Male	Postgraduate or doctorate degree	United States	United States	Strongly	Moderately	Strongly	Moderately	Strongly	Strongly	Moderately	Moderately	Strongly	Strongly	Not at all	Moderately	Not at all	Moderately	Not at all	Slightly	Strongly	Strongly	Strongly	Moderately	Strongly	Not at all	Slightly	Slightly	Slightly	Not at all	Not at all	Slightly	Moderately	Moderately	Slightly	Moderately	Strongly	Strongly	Moderately	Moderately	Not at all	Slightly	Slightly	Slightly	Strongly	Moderately	Slightly	Moderately	Not at all
43	Male	Postgraduate or doctorate degree	USA	USA	Not at all	Not at all	Slightly	Slightly	Slightly	Slightly	Moderately	Not at all	Not at all	Not at all	Not at all	Slightly	Not at all	Moderately	Slightly	Not at all	Slightly	Moderately	Moderately	Not at all	Slightly	Not at all	Not at all	Not at all	Slightly	Not at all	Slightly	Not at all	Slightly	Strongly	Strongly	Strongly	Strongly	Slightly	Strongly	Not at all	Slightly	Strongly	Not at all	Not at all	Slightly	Not at all	Slightly	Not at all	Not at all
34	Male	University degree	United States	United States	Strongly	Not at all	Strongly	Strongly	Strongly	Strongly	Strongly	Slightly	Strongly	Strongly	Slightly	Slightly	Not at all	Slightly	Not at all	Not at all	Strongly	Moderately	Moderately	Strongly	Strongly	Strongly	Moderately	Slightly	Moderately	Slightly	Moderately	Moderately	Moderately	Moderately	Strongly	Strongly	Strongly	Moderately	Strongly	Moderately	Slightly	Strongly	Strongly	Moderately	Moderately	Strongly	Strongly	Strongly	Strongly
42	Male	University degree	United States	United States	Slightly	Not at all	Moderately	Moderately	Slightly	Slightly	Moderately	Moderately	Moderately	Moderately	Not at all	Not at all	Not at all	Moderately	Not at all	Not at all	Moderately	Not at all	Not at all	Moderately	Slightly	Not at all	Not at all	Not at all	Moderately	Strongly	Not at all	Strongly	Strongly	Strongly	Strongly	Strongly	Strongly	Moderately	Slightly	Moderately	Moderately	Strongly	Moderately	Slightly	Strongly	Moderately	Not at all	Moderately	Not at all
36	Male	University degree	United States	United States	Strongly	Not at all	Strongly	Not at all	Moderately	Slightly	Strongly	Not at all	Strongly	Strongly	Not at all	Slightly	Not at all	Not at all	Strongly	Not at all	Not at all	Strongly	Strongly	Strongly	Strongly	Not at all	Moderately	Slightly	Moderately	Strongly	Strongly	Strongly	Moderately	Strongly	Moderately	Slightly	Strongly	Strongly	Moderately	Strongly	Moderately	Strongly	Strongly	Strongly	Strongly	Strongly	Not at all	Strongly	Strongly
32	Male	University degree	US	US	Moderately	Strongly	Strongly	Not at all	Strongly	Strongly	Strongly	Not at all	Strongly	Not at all	Not at all	Not at all	Not at all	Strongly	Not at all	Not at all	Not at all	Not at all	Moderately	Slightly	Moderately	Not at all	Not at all	Not at all	Strongly	Slightly	Strongly	Slightly	Strongly	Strongly	Strongly	Moderately	Strongly	Strongly	Slightly	Strongly	Not at all	Moderately	Strongly	Strongly	Strongly	Strongly	Strongly	Slightly	Strongly
53	Male	Postgraduate or doctorate degree	USA	USA	Moderately	Not at all	Strongly	Moderately	Strongly	Moderately	Moderately	Not at all	Slightly	Strongly	Slightly	Not at all	Strongly	Not at all	Not at all	Not at all	Strongly	Strongly	Strongly	Strongly	Strongly	Slightly	Slightly	Slightly	Strongly	Moderately	Moderately	Moderately	Moderately	Strongly	Slightly	Moderately	Moderately	Slightly	Moderately	Moderately	Slightly	Slightly	Slightly	Slightly	Moderately	Strongly	Slightly	Slightly	Not at all
46	Male	University degree	Usa	Usa	Moderately	Slightly	Strongly	Moderately	Strongly	Slightly	Not at all	Slightly	Slightly	Not at all	Not at all	Slightly	Not at all	Not at all	Not at all	Not at all	Not at all	Strongly	Strongly	Strongly	Strongly	Moderately	Not at all	Slightly	Moderately	Slightly	Moderately	Strongly	Slightly	Moderately	Slightly	Moderately	Moderately	Slightly	Slightly	Not at all	Moderately	Slightly	Slightly	Slightly	Moderately	Moderately	Not at all	Slightly	Not at all
37	Male	High school	USA	USA	Strongly	Moderately	Strongly	Moderately	Strongly	Slightly	Not at all	Slightly	Slightly	Slightly	Not at all	Slightly	Not at all	Slightly	Strongly	Slightly	Not at all	Not at all	Not at all	Moderately	Moderately	Not at all	Slightly	Slightly	Strongly	Strongly	Strongly	Strongly	Strongly	Moderately	Moderately	Strongly	Strongly	Moderately	Moderately	Moderately	Moderately	Moderately	Moderately	Moderately	Strongly	Strongly	Strongly	Strongly	Strongly
35	Male	Postgraduate or doctorate degree	United States	United States	Slightly	Not at all	Strongly	Strongly	Strongly	Strongly	Strongly	Not at all	Moderately	Strongly	Not at all	Slightly	Not at all	Slightly	Not at all	Not at all	Not at all	Moderately	Slightly	Slightly	Strongly	Not at all	Not at all	Not at all	Not at all	Not at all	Slightly	Slightly	Not at all	Slightly	Not at all	Strongly	Strongly	Not at all	Not at all	Not at all	Strongly	Slightly	Slightly	Slightly	Moderately	Moderately	Not at all	Not at all	Not at all
43	Male	University degree	usa	usa	Strongly	Not at all	Strongly	Strongly	Not at all	Not at all	Not at all	Not at all	Not at all	Strongly	Not at all	Strongly	Not at all	Not at all	Moderately	Not at all	Slightly	Slightly	Strongly	Strongly	Strongly	Moderately	Strongly	Strongly	Strongly	Strongly	Strongly	Slightly	Strongly	Strongly	Not at all	Strongly	Strongly	Strongly	Not at all	Strongly	Slightly	Strongly	Strongly	Strongly	Strongly	Strongly	Slightly	Strongly	Strongly
50	Male	Postgraduate or doctorate degree	Canada	Canada	Strongly	Strongly	Strongly	Strongly	Strongly	Strongly	Strongly	Strongly	Strongly	Strongly	Not at all	Strongly	Moderately	Slightly	Strongly	Not at all	Not at all	Strongly	Strongly	Strongly	Strongly	Strongly	Strongly	Slightly	Strongly	Not at all	Slightly	Strongly	Slightly	Moderately	Not at all	Slightly	Strongly	Moderately	Slightly	Strongly	Moderately	Slightly	Slightly	Moderately	Strongly	Slightly	Not at all	Slightly	Not at all
37	Male	Postgraduate or doctorate degree	United States	United States	Strongly	Slightly	Strongly	Slightly	Strongly	Strongly	Moderately	Not at all	Not at all	Not at all	Not at all	Not at all	Slightly	Not at all	Moderately	Not at all	Not at all	Slightly	Moderately	Moderately	Strongly	Not at all	Strongly	Slightly	Strongly	Moderately	Strongly	Strongly	Strongly	Strongly	Moderately	Strongly	Strongly	Strongly	Strongly	Strongly	Moderately	Strongly	Strongly	Strongly	Strongly	Strongly	Not at all	Strongly	Strongly
52	Male	University degree	USA	USA	Moderately	Not at all	Strongly	Slightly	Strongly	Strongly	Strongly	Not at all	Not at all	Not at all	Not at all	Slightly	Not at all	Not at all	Not at all	Not at all	Moderately	Moderately	Not at all	Not at all	Slightly	Not at all	Slightly	Slightly	Not at all	Slightly	Strongly	Moderately	Strongly	Moderately	Strongly	Moderately	Strongly	Not at all	Strongly	Not at all	Not at all	Slightly	Moderately	Not at all	Moderately	Slightly	Slightly	Not at all	Not at all
32	Male	University degree	United States	United States	Strongly	Moderately	Strongly	Strongly	Strongly	Slightly	Strongly	Slightly	Not at all	Slightly	Slightly	Moderately	Slightly	Not at all	Strongly	Slightly	Strongly	Moderately	Slightly	Slightly	Slightly	Not at all	Not at all	Not at all	Slightly	Slightly	Moderately	Moderately	Moderately	Strongly	Slightly	Moderately	Slightly	Slightly	Slightly	Not at all	Not at all	Slightly	Slightly	Slightly	Strongly	Slightly	Moderately	Not at all	Strongly
39	Male	University degree	United States	United States	Slightly	Not at all	Strongly	Not at all	Strongly	Slightly	Strongly	Not at all	Not at all	Strongly	Slightly	Not at all	Not at all	Not at all	Strongly	Slightly	Slightly	Not at all	Strongly	Moderately	Strongly	Not at all	Not at all	Moderately	Strongly	Moderately	Strongly	Slightly	Strongly	Not at all	Not at all	Strongly	Not at all	Not at all	Strongly	Strongly	Not at all	Strongly	Not at all	Not at all	Strongly	Not at all	Strongly	Not at all	Not at all
36	Male	University degree	usa	usa	Strongly	Not at all	Strongly	Strongly	Strongly	Strongly	Moderately	Strongly	Strongly	Strongly	Not at all	Not at all	Not at all	Strongly	Not at all	Not at all	Moderately	Slightly	Moderately	Slightly	Moderately	Slightly	Moderately	Not at all	Strongly	Not at all	Strongly	Moderately	Strongly	Not at all	Strongly	Strongly	Moderately	Not at all	Not at all	Not at all	Not at all	Not at all	Slightly	Slightly	Moderately	Not at all	Not at all	Not at all	Not at all
57	Male	University degree	United States	United States	Moderately	Not at all	Moderately	Moderately	Moderately	Strongly	Moderately	Moderately	Slightly	Moderately	Not at all	Not at all	Not at all	Not at all	Moderately	Not at all	Slightly	Strongly	Strongly	Moderately	Strongly	Not at all	Not at all	Moderately	Moderately	Moderately	Moderately	Moderately	Moderately	Moderately	Moderately	Moderately	Moderately	Moderately	Moderately	Slightly	Moderately	Moderately	Moderately	Not at all	Moderately	Moderately	Slightly	Not at all	Not at all
53	Male	University degree	United States	United States	Strongly	Moderately	Strongly	Slightly	Moderately	Slightly	Not at all	Moderately	Strongly	Strongly	Not at all	Moderately	Not at all	Strongly	Strongly	Not at all	Strongly	Strongly	Strongly	Strongly	Strongly	Slightly	Moderately	Strongly	Strongly	Strongly	Strongly	Strongly	Strongly	Strongly	Strongly	Strongly	Strongly	Strongly	Moderately	Strongly	Strongly	Strongly	Strongly	Strongly	Strongly	Strongly	Strongly	Strongly	Moderately
34	Male	Postgraduate or doctorate degree	USA	USA	Strongly	Moderately	Strongly	Moderately	Strongly	Slightly	Slightly	Slightly	Not at all	Strongly	Not at all	Slightly	Not at all	Not at all	Not at all	Not at all	Moderately	Slightly	Strongly	Slightly	Strongly	Not at all	Not at all	Slightly	Strongly	Moderately	Strongly	Strongly	Strongly	Strongly	Strongly	Strongly	Strongly	Slightly	Slightly	Strongly	Slightly	Strongly	Not at all	Not at all	Slightly	Not at all	Strongly	Slightly	Not at all
46	Male	University degree	US	US	Strongly	Moderately	Strongly	Slightly	Strongly	Moderately	Moderately	Slightly	Moderately	Slightly	Not at all	Not at all	Not at all	Slightly	Slightly	Not at all	Slightly	Moderately	Slightly	Moderately	Slightly	Not at all	Not at all	Not at all	Moderately	Strongly	Strongly	Strongly	Strongly	Strongly	Strongly	Moderately	Moderately	Moderately	Moderately	Strongly	Moderately	Strongly	Strongly	Strongly	Strongly	Strongly	Strongly	Strongly	Moderately
52	Female	Postgraduate or doctorate degree	USA	USA	Moderately	Strongly	Strongly	Strongly	Strongly	Strongly	Strongly	Moderately	Strongly	Strongly	Not at all	Strongly	Strongly	Strongly	Not at all	Not at all	Not at all	Slightly	Strongly	Strongly	Strongly	Not at all	Not at all	Not at all	Strongly	Strongly	Strongly	Strongly	Strongly	Strongly	Strongly	Strongly	Strongly	Strongly	Strongly	Not at all	Strongly	Strongly	Strongly	Strongly	Strongly	Strongly	Not at all	Not at all	Not at all
62	Male	University degree	usa	usa	Strongly	Slightly	Strongly	Strongly	Strongly	Strongly	Strongly	Moderately	Slightly	Slightly	Not at all	Slightly	Slightly	Slightly	Slightly	Not at all	Slightly	Slightly	Moderately	Moderately	Moderately	Slightly	Not at all	Moderately	Slightly	Not at all	Slightly	Moderately	Slightly	Slightly	Moderately	Strongly	Strongly	Strongly	Slightly	Moderately	Moderately	Moderately	Moderately	Not at all	Moderately	Slightly	Slightly	Moderately	Slightly
43	Male	University degree	USA	USA	Strongly	Strongly	Moderately	Moderately	Strongly	Moderately	Slightly	Not at all	Strongly	Strongly	Not at all	Slightly	Not at all	Strongly	Moderately	Not at all	Slightly	Strongly	Slightly	Moderately	Slightly	Not at all	Not at all	Slightly	Slightly	Slightly	Moderately	Strongly	Strongly	Moderately	Moderately	Strongly	Strongly	Strongly	Moderately	Moderately	Strongly	Moderately	Moderately	Slightly	Moderately	Moderately	Strongly	Moderately	Moderately
32	Male	University degree	USA	Usa	Slightly	Slightly	Slightly	Slightly	Slightly	Slightly	Slightly	Moderately	Not at all	Strongly	Not at all	Not at all	Not at all	Slightly	Strongly	Slightly	Slightly	Slightly	Moderately	Slightly	Moderately	Not at all	Not at all	Not at all	Slightly	Slightly	Slightly	Slightly	Moderately	Slightly	Moderately	Strongly	Strongly	Slightly	Slightly	Moderately	Not at all	Slightly	Slightly	Slightly	Moderately	Slightly	Slightly	Slightly	Not at all
44	Male	Postgraduate or doctorate degree	USA	USA	Slightly	Not at all	Slightly	Slightly	Strongly	Strongly	Strongly	Not at all	Slightly	Not at all	Not at all	Not at all	Slightly	Not at all	Not at all	Not at all	Strongly	Strongly	Strongly	Moderately	Moderately	Not at all	Not at all	Not at all	Not at all	Not at all	Not at all	Not at all	Not at all	Slightly	Slightly	Slightly	Moderately	Moderately	Slightly	Not at all	Not at all	Slightly	Not at all	Not at all	Not at all	Moderately	Not at all	Not at all	Not at all
48	Male	Postgraduate or doctorate degree	USA	USA	Moderately	Not at all	Strongly	Strongly	Strongly	Moderately	Moderately	Slightly	Strongly	Strongly	Slightly	Not at all	Moderately	Strongly	Not at all	Not at all	Moderately	Strongly	Moderately	Moderately	Strongly	Not at all	Not at all	Not at all	Slightly	Moderately	Moderately	Slightly	Strongly	Strongly	Strongly	Strongly	Strongly	Moderately	Moderately	Not at all	Not at all	Moderately	Strongly	Strongly	Strongly	Strongly	Strongly	Moderately	Not at all
48	Male	High school	United States	United States	Not at all	Slightly	Moderately	Strongly	Moderately	Not at all	Not at all	Not at all	Moderately	Moderately	Not at all	Not at all	Slightly	Slightly	Not at all	Not at all	Strongly	Slightly	Strongly	Moderately	Strongly	Moderately	Moderately	Slightly	Strongly	Moderately	Strongly	Strongly	Strongly	Moderately	Not at all	Strongly	Strongly	Strongly	Moderately	Strongly	Strongly	Strongly	Strongly	Moderately	Slightly	Moderately	Strongly	Strongly	Moderately
53	Male	Postgraduate or doctorate degree	United States	United States	Slightly	Moderately	Strongly	Strongly	Strongly	Strongly	Strongly	Not at all	Slightly	Moderately	Not at all	Not at all	Slightly	Slightly	Not at all	Not at all	Strongly	Slightly	Slightly	Strongly	Moderately	Moderately	Not at all	Slightly	Slightly	Not at all	Strongly	Slightly	Strongly	Not at all	Not at all	Strongly	Slightly	Not at all	Moderately	Slightly	Slightly	Moderately	Slightly	Not at all	Slightly	Slightly	Strongly	Slightly	Not at all
54	Male	Postgraduate or doctorate degree	USA	United States	Strongly	Moderately	Strongly	Strongly	Strongly	Strongly	Strongly	Not at all	Moderately	Strongly	Not at all	Slightly	Strongly	Not at all	Not at all	Not at all	Slightly	Strongly	Strongly	Strongly	Strongly	Not at all	Not at all	Not at all	Strongly	Strongly	Strongly	Moderately	Strongly	Moderately	Strongly	Strongly	Strongly	Strongly	Strongly	Moderately	Not at all	Strongly	Not at all	Not at all	Not at all	Not at all	Slightly	Slightly	Not at all
53	Male	University degree	USA	USA	Not at all	Strongly	Strongly	Moderately	Moderately	Strongly	Strongly	Strongly	Strongly	Strongly	Not at all	Strongly	Not at all	Not at all	Not at all	Not at all	Strongly	Strongly	Slightly	Not at all	Moderately	Strongly	Slightly	Not at all	Strongly	Not at all	Slightly	Strongly	Strongly	Strongly	Strongly	Strongly	Moderately	Not at all	Not at all	Not at all	Strongly	Slightly	Not at all	Not at all	Not at all	Not at all	Slightly	Not at all	Not at all
53	Male	University degree	USA	USA	Not at all	Strongly	Strongly	Moderately	Moderately	Strongly	Strongly	Strongly	Strongly	Strongly	Not at all	Strongly	Not at all	Not at all	Not at all	Not at all	Strongly	Strongly	Slightly	Not at all	Moderately	Strongly	Slightly	Not at all	Strongly	Not at all	Slightly	Strongly	Strongly	Strongly	Strongly	Strongly	Moderately	Not at all	Not at all	Not at all	Strongly	Slightly	Not at all	Not at all	Not at all	Not at all	Slightly	Not at all	Not at all
49	Male	Postgraduate or doctorate degree	Canada	USA	Moderately	Not at all	Strongly	Strongly	Strongly	Strongly	Strongly	Slightly	Strongly	Moderately	Not at all	Not at all	Moderately	Strongly	Not at all	Not at all	Not at all	Moderately	Moderately	Moderately	Moderately	Not at all	Not at all	Moderately	Strongly	Moderately	Strongly	Strongly	Strongly	Slightly	Slightly	Strongly	Strongly	Strongly	Strongly	Strongly	Strongly	Moderately	Slightly	Moderately	Moderately	Moderately	Not at all	Strongly	Slightly
58	Male	Postgraduate or doctorate degree	El Salvador	United States	Moderately	Not at all	Moderately	Moderately	Strongly	Strongly	Strongly	Not at all	Not at all	Slightly	Not at all	Not at all	Not at all	Not at all	Slightly	Not at all	Moderately	Not at all	Not at all	Not at all	Moderately	Not at all	Not at all	Slightly	Moderately	Moderately	Strongly	Moderately	Moderately	Moderately	Moderately	Moderately	Moderately	Moderately	Moderately	Moderately	Moderately	Moderately	Moderately	Slightly	Strongly	Slightly	Strongly	Moderately	Slightly
39	Male	University degree	United States	United States	Strongly	Strongly	Strongly	Strongly	Moderately	Slightly	Slightly	Slightly	Not at all	Not at all	Not at all	Slightly	Not at all	Moderately	Not at all	Not at all	Slightly	Strongly	Strongly	Moderately	Moderately	Slightly	Not at all	Moderately	Moderately	Not at all	Moderately	Moderately	Strongly	Strongly	Slightly	Strongly	Strongly	Moderately	Not at all	Strongly	Moderately	Strongly	Slightly	Strongly	Strongly	Slightly	Not at all	Not at all	Not at all
37	Male	High school	USA	USA	Strongly	Not at all	Strongly	Slightly	Moderately	Slightly	Not at all	Slightly	Strongly	Strongly	Not at all	Slightly	Moderately	Strongly	Moderately	Slightly	Moderately	Strongly	Strongly	Strongly	Strongly	Strongly	Strongly	Moderately	Strongly	Strongly	Strongly	Strongly	Moderately	Moderately	Slightly	Moderately	Slightly	Moderately	Not at all	Strongly	Not at all	Strongly	Strongly	Moderately	Moderately	Slightly	Strongly	Moderately	Strongly
34	Male	University degree	Usa	Usa	Moderately	Strongly	Strongly	Moderately	Strongly	Strongly	Moderately	Not at all	Not at all	Not at all	Not at all	Strongly	Strongly	Moderately	Not at all	Not at all	Not at all	Not at all	Strongly	Not at all	Slightly	Slightly	Not at all	Slightly	Not at all	Not at all	Not at all	Not at all	Not at all	Not at all	Not at all	Strongly	Strongly	Strongly	Slightly	Not at all	Strongly	Slightly	Moderately	Strongly	Strongly	Strongly	Not at all	Not at all	Not at all
33	Male	High school	United States	United States	Moderately	Not at all	Moderately	Moderately	Slightly	Moderately	Slightly	Not at all	Not at all	Slightly	Not at all	Not at all	Not at all	Not at all	Slightly	Not at all	Moderately	Strongly	Moderately	Moderately	Slightly	Strongly	Strongly	Slightly	Not at all	Slightly	Moderately	Slightly	Moderately	Moderately	Slightly	Moderately	Moderately	Slightly	Not at all	Not at all	Slightly	Slightly	Slightly	Not at all	Slightly	Not at all	Not at all	Not at all	Not at all
42	Male	University degree	United States	United States	Strongly	Slightly	Strongly	Strongly	Strongly	Strongly	Strongly	Moderately	Not at all	Not at all	Not at all	Slightly	Not at all	Strongly	Not at all	Not at all	Not at all	Moderately	Strongly	Moderately	Moderately	Moderately	Slightly	Not at all	Moderately	Not at all	Moderately	Moderately	Strongly	Moderately	Not at all	Moderately	Strongly	Strongly	Moderately	Slightly	Moderately	Slightly	Strongly	Strongly	Strongly	Moderately	Slightly	Slightly	Not at all
42	Male	University degree	United States	United States	Slightly	Slightly	Strongly	Moderately	Strongly	Strongly	Moderately	Not at all	Not at all	Slightly	Not at all	Slightly	Slightly	Not at all	Not at all	Moderately	Moderately	Strongly	Strongly	Strongly	Strongly	Not at all	Not at all	Slightly	Slightly	Not at all	Strongly	Strongly	Strongly	Strongly	Not at all	Strongly	Strongly	Strongly	Not at all	Slightly	Slightly	Slightly	Not at all	Not at all	Moderately	Not at all	Slightly	Not at all	Not at all
42	Male	High school	Canada	Canada	Strongly	Moderately	Strongly	Strongly	Moderately	Strongly	Strongly	Strongly	Moderately	Moderately	Strongly	Strongly	Not at all	Moderately	Not at all	Not at all	Moderately	Moderately	Strongly	Moderately	Moderately	Not at all	Not at all	Slightly	Slightly	Moderately	Not at all	Slightly	Strongly	Moderately	Moderately	Moderately	Strongly	Slightly	Moderately	Moderately	Not at all	Moderately	Moderately	Slightly	Slightly	Moderately	Not at all	Moderately	Not at all
53	Male	University degree	Canada	Canada	Moderately	Not at all	Strongly	Not at all	Strongly	Strongly	Strongly	Moderately	Strongly	Moderately	Not at all	Not at all	Slightly	Strongly	Moderately	Moderately	Strongly	Strongly	Strongly	Moderately	Strongly	Slightly	Not at all	Slightly	Not at all	Moderately	Slightly	Slightly	Strongly	Strongly	Strongly	Strongly	Strongly	Strongly	Strongly	Moderately	Moderately	Moderately	Moderately	Slightly	Strongly	Strongly	Strongly	Moderately	Moderately
55	Female	University degree	USA	USA	Strongly	Slightly	Strongly	Strongly	Strongly	Slightly	Moderately	Slightly	Moderately	Moderately	Not at all	Slightly	Not at all	Slightly	Strongly	Not at all	Moderately	Moderately	Strongly	Strongly	Strongly	Slightly	Strongly	Moderately	Strongly	Strongly	Strongly	Strongly	Strongly	Strongly	Strongly	Strongly	Strongly	Strongly	Moderately	Moderately	Slightly	Strongly	Strongly	Strongly	Strongly	Strongly	Strongly	Strongly	Moderately
52	Female	University degree	United States	United States	Slightly	Not at all	Strongly	Moderately	Slightly	Not at all	Not at all	Not at all	Not at all	Slightly	Not at all	Not at all	Not at all	Slightly	Slightly	Not at all	Not at all	Not at all	Slightly	Moderately	Slightly	Not at all	Not at all	Not at all	Moderately	Slightly	Moderately	Not at all	Slightly	Slightly	Slightly	Moderately	Strongly	Moderately	Moderately	Not at all	Not at all	Slightly	Moderately	Slightly	Strongly	Slightly	Not at all	Moderately	Not at all
44	Female	University degree	United States	United States	Slightly	Strongly	Moderately	Strongly	Slightly	Strongly	Strongly	Not at all	Not at all	Moderately	Slightly	Slightly	Not at all	Not at all	Not at all	Not at all	Strongly	Strongly	Moderately	Strongly	Moderately	Not at all	Not at all	Strongly	Not at all	Slightly	Moderately	Strongly	Moderately	Slightly	Moderately	Moderately	Slightly	Moderately	Not at all	Slightly	Slightly	Slightly	Strongly	Slightly	Strongly	Slightly	Moderately	Not at all	Not at all
44	Female	University degree	Mozambique	Usa	Strongly	Slightly	Strongly	Strongly	Strongly	Strongly	Strongly	Moderately	Slightly	Strongly	Slightly	Strongly	Not at all	Not at all	Not at all	Not at all	Strongly	Slightly	Not at all	Slightly	Not at all	Not at all	Not at all	Not at all	Not at all	Not at all	Not at all	Not at all	Strongly	Not at all	Not at all	Strongly	Strongly	Strongly	Not at all	Strongly	Slightly	Strongly	Strongly	Strongly	Strongly	Strongly	Not at all	Strongly	Strongly
36	Male	High school	USA	USA	Slightly	Strongly	Strongly	Moderately	Strongly	Moderately	Moderately	Moderately	Moderately	Strongly	Slightly	Slightly	Not at all	Moderately	Not at all	Not at all	Moderately	Slightly	Slightly	Moderately	Slightly	Not at all	Slightly	Moderately	Not at all	Not at all	Slightly	Slightly	Strongly	Moderately	Slightly	Strongly	Moderately	Slightly	Slightly	Not at all	Slightly	Not at all	Slightly	Slightly	Slightly	Not at all	Not at all	Moderately	Not at all
56	Male	High school	United States	United States	Strongly	Not at all	Strongly	Strongly	Strongly	Strongly	Strongly	Not at all	Moderately	Strongly	Not at all	Slightly	Strongly	Not at all	Not at all	Not at all	Strongly	Not at all	Slightly	Not at all	Strongly	Not at all	Not at all	Not at all	Strongly	Not at all	Strongly	Strongly	Strongly	Strongly	Strongly	Strongly	Strongly	Strongly	Not at all	Strongly	Strongly	Strongly	Strongly	Strongly	Strongly	Strongly	Strongly	Slightly	Not at all
31	Male	High school	United States	United States	Not at all	Not at all	Strongly	Moderately	Strongly	Slightly	Not at all	Slightly	Not at all	Slightly	Not at all	Slightly	Not at all	Not at all	Not at all	Not at all	Slightly	Strongly	Strongly	Strongly	Strongly	Not at all	Not at all	Not at all	Strongly	Slightly	Not at all	Slightly	Strongly	Strongly	Strongly	Strongly	Strongly	Not at all	Slightly	Not at all	Slightly	Slightly	Not at all	Not at all	Slightly	Not at all	Not at all	Slightly	Not at all
47	Male	High school	USA	USA	Strongly	Strongly	Strongly	Strongly	Strongly	Strongly	Not at all	Moderately	Strongly	Moderately	Not at all	Slightly	Moderately	Slightly	Strongly	Not at all	Strongly	Moderately	Moderately	Moderately	Moderately	Strongly	Strongly	Slightly	Moderately	Strongly	Moderately	Moderately	Strongly	Strongly	Strongly	Strongly	Strongly	Strongly	Strongly	Not at all	Strongly	Strongly	Strongly	Strongly	Strongly	Strongly	Strongly	Strongly	Not at all
49	Male	University degree	Puerto Rico	USA	Strongly	Not at all	Strongly	Moderately	Strongly	Slightly	Slightly	Moderately	Strongly	Strongly	Not at all	Not at all	Not at all	Strongly	Not at all	Not at all	Strongly	Slightly	Slightly	Moderately	Moderately	Slightly	Slightly	Moderately	Strongly	Not at all	Slightly	Strongly	Strongly	Moderately	Strongly	Strongly	Slightly	Slightly	Slightly	Not at all	Slightly	Moderately	Moderately	Not at all	Slightly	Slightly	Not at all	Not at all	Not at all
43	Male	High school	United states	USA	Strongly	Strongly	Strongly	Moderately	Strongly	Slightly	Slightly	Not at all	Moderately	Not at all	Not at all	Slightly	Strongly	Moderately	Not at all	Not at all	Slightly	Moderately	Moderately	Slightly	Slightly	Not at all	Not at all	Not at all	Not at all	Not at all	Moderately	Slightly	Slightly	Slightly	Not at all	Not at all	Strongly	Strongly	Slightly	Slightly	Slightly	Moderately	Not at all	Not at all	Slightly	Slightly	Not at all	Slightly	Not at all
36	Male	University degree	United States	United States	Slightly	Strongly	Strongly	Strongly	Strongly	Strongly	Moderately	Moderately	Strongly	Not at all	Slightly	Strongly	Strongly	Strongly	Strongly	Slightly	Strongly	Moderately	Strongly	Moderately	Moderately	Strongly	Strongly	Slightly	Slightly	Moderately	Not at all	Slightly	Strongly	Strongly	Moderately	Strongly	Strongly	Strongly	Strongly	Strongly	Strongly	Strongly	Strongly	Strongly	Strongly	Strongly	Not at all	Not at all	Not at all
53	Female	Postgraduate or doctorate degree	USA	USA	Slightly	Slightly	Moderately	Moderately	Strongly	Strongly	Strongly	Not at all	Slightly	Moderately	Not at all	Not at all	Not at all	Slightly	Not at all	Not at all	Slightly	Not at all	Strongly	Slightly	Strongly	Not at all	Not at all	Not at all	Slightly	Not at all	Not at all	Moderately	Not at all	Not at all	Not at all	Strongly	Strongly	Slightly	Not at all	Slightly	Moderately	Moderately	Not at all	Not at all	Not at all	Not at all	Not at all	Not at all	Not at all
37	Male	University degree	USA	USA	Strongly	Slightly	Strongly	Not at all	Slightly	Strongly	Moderately	Not at all	Slightly	Not at all	Not at all	Slightly	Not at all	Slightly	Not at all	Not at all	Strongly	Not at all	Not at all	Not at all	Not at all	Not at all	Not at all	Not at all	Not at all	Not at all	Slightly	Slightly	Slightly	Not at all	Not at all	Not at all	Not at all	Not at all	Not at all	Not at all	Not at all	Slightly	Not at all	Not at all	Not at all	Not at all	Not at all	Not at all	Not at all
39	Male	University degree	United States	United States	Strongly	Slightly	Strongly	Moderately	Strongly	Strongly	Strongly	Not at all	Slightly	Slightly	Not at all	Not at all	Slightly	Slightly	Not at all	Not at all	Not at all	Strongly	Moderately	Strongly	Strongly	Moderately	Strongly	Not at all	Moderately	Not at all	Strongly	Strongly	Strongly	Moderately	Slightly	Strongly	Strongly	Moderately	Slightly	Strongly	Moderately	Strongly	Strongly	Strongly	Strongly	Strongly	Not at all	Moderately	Not at all
30	Male	High school	USA	USA	Not at all	Strongly	Strongly	Strongly	Strongly	Moderately	Moderately	Strongly	Strongly	Strongly	Slightly	Not at all	Slightly	Slightly	Not at all	Not at all	Not at all	Strongly	Strongly	Slightly	Strongly	Not at all	Not at all	Not at all	Moderately	Not at all	Strongly	Strongly	Strongly	Moderately	Slightly	Strongly	Moderately	Strongly	Not at all	Not at all	Slightly	Not at all	Slightly	Slightly	Slightly	Moderately	Not at all	Slightly	Not at all
66	Male	High school	United States	United States	Strongly	Strongly	Strongly	Strongly	Strongly	Strongly	Strongly	Not at all	Moderately	Strongly	Not at all	Moderately	Strongly	Slightly	Not at all	Not at all	Strongly	Strongly	Moderately	Strongly	Moderately	Not at all	Not at all	Not at all	Moderately	Not at all	Strongly	Moderately	Strongly	Moderately	Slightly	Strongly	Moderately	Not at all	Slightly	Not at all	Slightly	Not at all	Not at all	Not at all	Not at all	Not at all	Not at all	Not at all	Not at all
45	Male	University degree	USA	USA	Strongly	Not at all	Strongly	Slightly	Strongly	Not at all	Slightly	Slightly	Moderately	Slightly	Not at all	Not at all	Not at all	Not at all	Strongly	Slightly	Not at all	Not at all	Moderately	Moderately	Strongly	Not at all	Moderately	Not at all	Not at all	Not at all	Moderately	Slightly	Moderately	Slightly	Slightly	Moderately	Slightly	Not at all	Slightly	Not at all	Not at all	Slightly	Slightly	Slightly	Slightly	Slightly	Moderately	Not at all	Not at all
47	Male	University degree	United States	United States	Strongly	Not at all	Strongly	Moderately	Strongly	Not at all	Not at all	Not at all	Not at all	Moderately	Not at all	Moderately	Not at all	Strongly	Slightly	Not at all	Moderately	Strongly	Strongly	Moderately	Strongly	Not at all	Not at all	Slightly	Strongly	Moderately	Slightly	Slightly	Moderately	Slightly	Not at all	Strongly	Strongly	Strongly	Not at all	Not at all	Moderately	Not at all	Strongly	Strongly	Strongly	Moderately	Not at all	Not at all	Strongly
37	Male	University degree	USA	USA	Moderately	Slightly	Strongly	Strongly	Not at all	Not at all	Moderately	Slightly	Moderately	Moderately	Not at all	Moderately	Slightly	Strongly	Not at all	Not at all	Strongly	Not at all	Slightly	Slightly	Moderately	Not at all	Not at all	Not at all	Slightly	Moderately	Slightly	Strongly	Moderately	Not at all	Not at all	Strongly	Strongly	Strongly	Slightly	Slightly	Slightly	Slightly	Strongly	Strongly	Moderately	Strongly	Not at all	Not at all	Not at all
36	Male	University degree	Canada	Canada	Strongly	Strongly	Strongly	Not at all	Slightly	Slightly	Moderately	Moderately	Strongly	Strongly	Not at all	Not at all	Not at all	Slightly	Not at all	Not at all	Slightly	Not at all	Strongly	Slightly	Slightly	Not at all	Not at all	Slightly	Strongly	Slightly	Slightly	Moderately	Strongly	Strongly	Strongly	Strongly	Strongly	Slightly	Moderately	Moderately	Strongly	Strongly	Strongly	Strongly	Strongly	Strongly	Strongly	Not at all	Not at all
47	Male	University degree	USA	USA	Strongly	Strongly	Strongly	Strongly	Strongly	Strongly	Strongly	Strongly	Strongly	Strongly	Not at all	Moderately	Moderately	Strongly	Strongly	Not at all	Not at all	Moderately	Moderately	Strongly	Strongly	Slightly	Not at all	Slightly	Strongly	Strongly	Strongly	Strongly	Strongly	Strongly	Strongly	Strongly	Strongly	Strongly	Strongly	Strongly	Strongly	Strongly	Strongly	Strongly	Strongly	Strongly	Strongly	Strongly	Strongly
33	Male	High school	US	US	Strongly	Strongly	Strongly	Strongly	Strongly	Strongly	Strongly	Not at all	Moderately	Strongly	Not at all	Slightly	Not at all	Moderately	Not at all	Not at all	Not at all	Strongly	Strongly	Strongly	Moderately	Not at all	Slightly	Moderately	Strongly	Not at all	Strongly	Strongly	Moderately	Strongly	Strongly	Strongly	Strongly	Strongly	Strongly	Moderately	Strongly	Not at all	Strongly	Strongly	Strongly	Strongly	Strongly	Strongly	Strongly
36	Male	University degree	USA	USA	Strongly	Moderately	Strongly	Strongly	Strongly	Moderately	Moderately	Moderately	Not at all	Strongly	Slightly	Not at all	Not at all	Not at all	Not at all	Not at all	Slightly	Moderately	Moderately	Moderately	Not at all	Slightly	Not at all	Slightly	Not at all	Not at all	Not at all	Moderately	Strongly	Not at all	Not at all	Strongly	Moderately	Slightly	Not at all	Not at all	Slightly	Strongly	Strongly	Not at all	Strongly	Strongly	Not at all	Slightly	Slightly
35	Male	University degree	United States	United States	Moderately	Moderately	Strongly	Strongly	Strongly	Strongly	Strongly	Moderately	Strongly	Strongly	Not at all	Slightly	Strongly	Strongly	Not at all	Not at all	Not at all	Strongly	Strongly	Strongly	Strongly	Not at all	Not at all	Not at all	Strongly	Strongly	Strongly	Strongly	Strongly	Strongly	Strongly	Strongly	Strongly	Not at all	Not at all	Slightly	Strongly	Strongly	Strongly	Strongly	Strongly	Strongly	Slightly	Not at all	Not at all
36	Female	University degree	United States	United States	Strongly	Not at all	Moderately	Moderately	Strongly	Strongly	Strongly	Slightly	Slightly	Moderately	Moderately	Slightly	Not at all	Moderately	Not at all	Not at all	Moderately	Strongly	Strongly	Strongly	Strongly	Moderately	Moderately	Not at all	Slightly	Slightly	Slightly	Slightly	Strongly	Not at all	Not at all	Moderately	Slightly	Not at all	Slightly	Slightly	Moderately	Moderately	Moderately	Slightly	Slightly	Moderately	Moderately	Slightly	Slightly
54	Male	University degree	USA	USA	Strongly	Slightly	Strongly	Strongly	Strongly	Strongly	Strongly	Slightly	Slightly	Not at all	Not at all	Moderately	Not at all	Slightly	Moderately	Not at all	Strongly	Moderately	Slightly	Moderately	Moderately	Slightly	Moderately	Moderately	Slightly	Moderately	Slightly	Strongly	Slightly	Not at all	Moderately	Moderately	Strongly	Strongly	Moderately	Moderately	Moderately	Strongly	Strongly	Strongly	Moderately	Slightly	Not at all	Slightly	Not at all
40	Male	High school	USA	Usa	Moderately	Strongly	Strongly	Moderately	Slightly	Not at all	Moderately	Moderately	Strongly	Moderately	Not at all	Not at all	Not at all	Not at all	Not at all	Not at all	Not at all	Slightly	Not at all	Strongly	Moderately	Not at all	Not at all	Not at all	Strongly	Strongly	Strongly	Moderately	Strongly	Strongly	Strongly	Moderately	Strongly	Moderately	Moderately	Strongly	Slightly	Strongly	Strongly	Strongly	Strongly	Strongly	Strongly	Strongly	Moderately
32	Female	High school	United States	Costa Rica	Strongly	Moderately	Strongly	Strongly	Moderately	Not at all	Strongly	Moderately	Strongly	Slightly	Not at all	Not at all	Not at all	Strongly	Moderately	Not at all	Moderately	Strongly	Strongly	Strongly	Strongly	Not at all	Moderately	Moderately	Strongly	Strongly	Moderately	Strongly	Strongly	Strongly	Strongly	Strongly	Not at all	Strongly	Strongly	Slightly	Strongly	Slightly	Not at all	Strongly	Strongly	Strongly	Strongly	Strongly	Moderately
45	Male	University degree	USA	USA	Strongly	Moderately	Strongly	Strongly	Moderately	Slightly	Slightly	Slightly	Not at all	Not at all	Not at all	Moderately	Slightly	Moderately	Not at all	Not at all	Slightly	Moderately	Moderately	Strongly	Strongly	Strongly	Strongly	Moderately	Not at all	Moderately	Slightly	Moderately	Strongly	Not at all	Strongly	Strongly	Strongly	Strongly	Strongly	Strongly	Strongly	Strongly	Strongly	Strongly	Strongly	Strongly	Not at all	Strongly	Not at all
48	Male	University degree	US	US	Moderately	Strongly	Strongly	Strongly	Strongly	Moderately	Moderately	Slightly	Moderately	Slightly	Not at all	Strongly	Slightly	Slightly	Not at all	Slightly	Strongly	Moderately	Moderately	Strongly	Moderately	Not at all	Moderately	Strongly	Moderately	Moderately	Strongly	Strongly	Strongly	Moderately	Moderately	Strongly	Strongly	Strongly	Slightly	Strongly	Not at all	Strongly	Strongly	Strongly	Strongly	Strongly	Slightly	Strongly	Not at all
37	Male	Postgraduate or doctorate degree	United States	United States	Not at all	Slightly	Strongly	Slightly	Moderately	Slightly	Not at all	Slightly	Not at all	Slightly	Not at all	Not at all	Not at all	Not at all	Not at all	Not at all	Not at all	Moderately	Moderately	Moderately	Moderately	Not at all	Not at all	Not at all	Not at all	Not at all	Moderately	Strongly	Moderately	Slightly	Not at all	Moderately	Slightly	Not at all	Slightly	Not at all	Slightly	Not at all	Not at all	Not at all	Not at all	Not at all	Not at all	Not at all	Not at all
50	Male	High school	United States	United States	Not at all	Slightly	Not at all	Moderately	Moderately	Moderately	Moderately	Not at all	Slightly	Slightly	Not at all	Not at all	Slightly	Slightly	Not at all	Not at all	Moderately	Not at all	Not at all	Slightly	Not at all	Not at all	Not at all	Not at all	Not at all	Not at all	Slightly	Not at all	Not at all	Slightly	Slightly	Slightly	Slightly	Slightly	Slightly	Not at all	Not at all	Slightly	Slightly	Not at all	Not at all	Not at all	Not at all	Slightly	Not at all
40	Male	Postgraduate or doctorate degree	United States	United States	Slightly	Slightly	Strongly	Moderately	Strongly	Strongly	Strongly	Not at all	Moderately	Slightly	Not at all	Not at all	Slightly	Moderately	Moderately	Not at all	Moderately	Slightly	Moderately	Moderately	Moderately	Moderately	Slightly	Not at all	Strongly	Not at all	Moderately	Strongly	Moderately	Moderately	Slightly	Strongly	Strongly	Strongly	Strongly	Moderately	Strongly	Slightly	Moderately	Slightly	Strongly	Slightly	Not at all	Slightly	Not at all
47	Female	University degree	United States	United States	Moderately	Slightly	Moderately	Moderately	Moderately	Moderately	Moderately	Strongly	Not at all	Slightly	Not at all	Not at all	Not at all	Moderately	Slightly	Not at all	Slightly	Not at all	Strongly	Slightly	Strongly	Not at all	Not at all	Slightly	Moderately	Not at all	Slightly	Moderately	Slightly	Slightly	Not at all	Slightly	Slightly	Not at all	Not at all	Not at all	Not at all	Not at all	Not at all	Not at all	Not at all	Not at all	Slightly	Not at all	Not at all
40	Female	Postgraduate or doctorate degree	USA	USA	Moderately	Moderately	Strongly	Strongly	Strongly	Strongly	Moderately	Not at all	Moderately	Strongly	Not at all	Slightly	Moderately	Moderately	Strongly	Not at all	Strongly	Moderately	Strongly	Moderately	Moderately	Moderately	Not at all	Slightly	Strongly	Strongly	Strongly	Strongly	Strongly	Not at all	Strongly	Strongly	Strongly	Strongly	Not at all	Slightly	Slightly	Strongly	Strongly	Strongly	Strongly	Strongly	Moderately	Moderately	Strongly
39	Female	University degree	USA	Puerto Rico	Strongly	Strongly	Strongly	Strongly	Strongly	Slightly	Slightly	Strongly	Strongly	Strongly	Not at all	Slightly	Slightly	Moderately	Moderately	Not at all	Not at all	Strongly	Slightly	Strongly	Strongly	Slightly	Not at all	Strongly	Strongly	Strongly	Strongly	Strongly	Strongly	Strongly	Not at all	Strongly	Strongly	Strongly	Strongly	Strongly	Moderately	Strongly	Strongly	Strongly	Strongly	Strongly	Strongly	Strongly	Slightly
60	Male	Postgraduate or doctorate degree	USA	USA	Moderately	Strongly	Strongly	Strongly	Strongly	Strongly	Strongly	Not at all	Slightly	Not at all	Not at all	Slightly	Not at all	Not at all	Not at all	Not at all	Slightly	Not at all	Moderately	Not at all	Strongly	Strongly	Not at all	Slightly	Slightly	Not at all	Slightly	Slightly	Slightly	Not at all	Not at all	Strongly	Strongly	Strongly	Slightly	Moderately	Slightly	Moderately	Moderately	Moderately	Strongly	Strongly	Moderately	Not at all	Strongly
49	Male	High school	United States	United States	Strongly	Slightly	Strongly	Moderately	Strongly	Moderately	Moderately	Not at all	Not at all	Not at all	Not at all	Slightly	Slightly	Slightly	Not at all	Not at all	Not at all	Slightly	Slightly	Moderately	Moderately	Moderately	Moderately	Not at all	Moderately	Slightly	Strongly	Strongly	Strongly	Moderately	Strongly	Strongly	Strongly	Strongly	Moderately	Strongly	Slightly	Slightly	Moderately	Moderately	Strongly	Strongly	Slightly	Strongly	Moderately
52.8	Male	University degree	United States	United States	Moderately	Strongly	Strongly	Moderately	Moderately	Strongly	Strongly	Strongly	Moderately	Strongly	Slightly	Slightly	Moderately	Strongly	Strongly	Moderately	Moderately	Slightly	Strongly	Slightly	Strongly	Strongly	Not at all	Not at all	Slightly	Moderately	Strongly	Strongly	Strongly	Moderately	Slightly	Strongly	Not at all	Not at all	Strongly	Strongly	Slightly	Slightly	Not at all	Not at all	Moderately	Strongly	Not at all	Not at all	Not at all
44	Male	University degree	United States	United States	Slightly	Not at all	Not at all	Not at all	Not at all	Not at all	Not at all	Not at all	Not at all	Not at all	Not at all	Slightly	Not at all	Not at all	Moderately	Not at all	Slightly	Slightly	Slightly	Moderately	Moderately	Moderately	Slightly	Moderately	Strongly	Moderately	Strongly	Strongly	Strongly	Strongly	Strongly	Strongly	Strongly	Strongly	Not at all	Strongly	Not at all	Strongly	Strongly	Strongly	Strongly	Strongly	Not at all	Strongly	Strongly
48	Male	University degree	USA	USA	Strongly	Not at all	Strongly	Slightly	Moderately	Not at all	Not at all	Not at all	Slightly	Slightly	Not at all	Not at all	Moderately	Not at all	Not at all	Moderately	Strongly	Slightly	Strongly	Not at all	Not at all	Not at all	Not at all	Moderately	Moderately	Not at all	Strongly	Strongly	Slightly	Not at all	Not at all	Not at all	Strongly	Slightly	Not at all	Not at all	Strongly	Strongly	Not at all	Not at all	Slightly	Not at all	Strongly	Not at all	Not at all
38	Female	University degree	USA	USA	Strongly	Not at all	Strongly	Moderately	Strongly	Strongly	Strongly	Moderately	Moderately	Strongly	Not at all	Not at all	Slightly	Not at all	Slightly	Not at all	Moderately	Strongly	Strongly	Strongly	Strongly	Slightly	Slightly	Strongly	Strongly	Strongly	Strongly	Strongly	Strongly	Strongly	Strongly	Strongly	Strongly	Strongly	Strongly	Strongly	Strongly	Strongly	Strongly	Strongly	Strongly	Strongly	Strongly	Strongly	Strongly
45	Male	High school	USA	USA	Strongly	Moderately	Slightly	Not at all	Slightly	Slightly	Slightly	Not at all	Not at all	Not at all	Not at all	Not at all	Slightly	Not at all	Slightly	Not at all	Slightly	Slightly	Moderately	Moderately	Moderately	Not at all	Not at all	Not at all	Not at all	Strongly	Strongly	Strongly	Strongly	Strongly	Not at all	Strongly	Strongly	Strongly	Moderately	Not at all	Moderately	Strongly	Moderately	Moderately	Strongly	Strongly	Strongly	Strongly	Moderately
51	Male	Postgraduate or doctorate degree	USA	USA	Slightly	Moderately	Moderately	Moderately	Strongly	Moderately	Slightly	Slightly	Slightly	Slightly	Not at all	Strongly	Moderately	Moderately	Not at all	Not at all	Moderately	Not at all	Not at all	Moderately	Slightly	Not at all	Slightly	Not at all	Slightly	Slightly	Moderately	Moderately	Moderately	Slightly	Moderately	Moderately	Moderately	Moderately	Not at all	Slightly	Moderately	Moderately	Not at all	Not at all	Not at all	Slightly	Strongly	Moderately	Not at all
26	Male	High school	United States	United States	Slightly	Moderately	Strongly	Not at all	Strongly	Strongly	Strongly	Slightly	Moderately	Strongly	Not at all	Not at all	Not at all	Moderately	Not at all	Not at all	Not at all	Strongly	Moderately	Slightly	Slightly	Not at all	Moderately	Slightly	Slightly	Not at all	Strongly	Moderately	Moderately	Moderately	Moderately	Strongly	Strongly	Moderately	Moderately	Strongly	Not at all	Strongly	Strongly	Strongly	Strongly	Strongly	Strongly	Moderately	Slightly
33	Male	Postgraduate or doctorate degree	United States	United States	Not at all	Moderately	Strongly	Strongly	Strongly	Strongly	Strongly	Moderately	Not at all	Moderately	Not at all	Not at all	Not at all	Not at all	Not at all	Not at all	Strongly	Strongly	Strongly	Strongly	Strongly	Moderately	Not at all	Strongly	Moderately	Not at all	Strongly	Strongly	Not at all	Not at all	Moderately	Strongly	Strongly	Not at all	Not at all	Not at all	Not at all	Strongly	Moderately	Not at all	Strongly	Moderately	Strongly	Not at all	Not at all
60	Male	High school	US	US	Strongly	Strongly	Strongly	Moderately	Strongly	Strongly	Strongly	Strongly	Strongly	Moderately	Moderately	Not at all	Not at all	Strongly	Not at all	Not at all	Not at all	Slightly	Strongly	Moderately	Strongly	Not at all	Strongly	Not at all	Not at all	Not at all	Moderately	Strongly	Moderately	Moderately	Slightly	Slightly	Slightly	Not at all	Not at all	Not at all	Not at all	Not at all	Not at all	Not at all	Not at all	Not at all	Not at all	Not at all	Not at all
39	Male	Postgraduate or doctorate degree	US	US	Not at all	Slightly	Not at all	Not at all	Slightly	Slightly	Not at all	Not at all	Not at all	Not at all	Not at all	Not at all	Not at all	Not at all	Not at all	Not at all	Slightly	Not at all	Slightly	Not at all	Slightly	Not at all	Not at all	Not at all	Not at all	Not at all	Not at all	Not at all	Not at all	Not at all	Not at all	Not at all	Slightly	Not at all	Not at all	Not at all	Not at all	Not at all	Not at all	Not at all	Not at all	Not at all	Not at all	Not at all	Not at all
39	Male	High school	USA	USA	Moderately	Not at all	Strongly	Slightly	Moderately	Moderately	Not at all	Not at all	Slightly	Not at all	Not at all	Not at all	Moderately	Slightly	Not at all	Not at all	Moderately	Moderately	Strongly	Strongly	Strongly	Not at all	Not at all	Not at all	Moderately	Not at all	Slightly	Slightly	Strongly	Not at all	Slightly	Strongly	Strongly	Slightly	Strongly	Slightly	Slightly	Not at all	Moderately	Slightly	Slightly	Slightly	Not at all	Not at all	Not at all
49	Male	High school	Korea	America	Not at all	Not at all	Strongly	Strongly	Not at all	Moderately	Strongly	Not at all	Not at all	Not at all	Not at all	Not at all	Slightly	Not at all	Moderately	Not at all	Not at all	Moderately	Not at all	Slightly	Not at all	Not at all	Strongly	Not at all	Not at all	Strongly	Strongly	Not at all	Strongly	Slightly	Slightly	Strongly	Strongly	Slightly	Strongly	Not at all	Not at all	Not at all	Slightly	Slightly	Strongly	Strongly	Not at all	Not at all	Not at all
52	Male	Postgraduate or doctorate degree	United States	United States	Strongly	Not at all	Strongly	Slightly	Strongly	Strongly	Moderately	Slightly	Strongly	Not at all	Not at all	Slightly	Moderately	Moderately	Not at all	Not at all	Slightly	Strongly	Strongly	Slightly	Strongly	Not at all	Not at all	Slightly	Moderately	Slightly	Strongly	Moderately	Strongly	Strongly	Strongly	Moderately	Strongly	Slightly	Not at all	Slightly	Moderately	Strongly	Strongly	Slightly	Moderately	Strongly	Moderately	Not at all	Not at all
45	Male	University degree	Scotland, UK	United States	Moderately	Not at all	Strongly	Moderately	Strongly	Strongly	Moderately	Moderately	Strongly	Strongly	Not at all	Slightly	Moderately	Strongly	Not at all	Slightly	Moderately	Strongly	Strongly	Strongly	Moderately	Slightly	Slightly	Slightly	Not at all	Not at all	Moderately	Moderately	Strongly	Moderately	Moderately	Strongly	Strongly	Strongly	Not at all	Not at all	Moderately	Strongly	Strongly	Slightly	Slightly	Not at all	Slightly	Not at all	Not at all
63	Male	University degree	United States	United States	Strongly	Slightly	Strongly	Slightly	Strongly	Moderately	Moderately	Strongly	Strongly	Slightly	Not at all	Slightly	Moderately	Strongly	Moderately	Not at all	Slightly	Strongly	Strongly	Moderately	Strongly	Not at all	Not at all	Moderately	Strongly	Strongly	Strongly	Strongly	Strongly	Strongly	Moderately	Slightly	Strongly	Strongly	Strongly	Moderately	Moderately	Strongly	Moderately	Strongly	Strongly	Strongly	Strongly	Strongly	Slightly
54	Male	Postgraduate or doctorate degree	USA	USA	Not at all	Slightly	Moderately	Slightly	Slightly	Not at all	Not at all	Strongly	Moderately	Not at all	Not at all	Strongly	Not at all	Not at all	Not at all	Not at all	Not at all	Not at all	Moderately	Moderately	Moderately	Not at all	Not at all	Not at all	Moderately	Moderately	Slightly	Strongly	Strongly	Strongly	Strongly	Not at all	Slightly	Not at all	Slightly	Not at all	Not at all	Not at all	Moderately	Not at all	Moderately	Not at all	Strongly	Not at all	Not at all
30	Male	University degree	Usa	Usa	Strongly	Moderately	Strongly	Strongly	Strongly	Strongly	Moderately	Strongly	Strongly	Strongly	Not at all	Slightly	Strongly	Strongly	Not at all	Not at all	Slightly	Strongly	Strongly	Strongly	Strongly	Moderately	Moderately	Strongly	Strongly	Slightly	Slightly	Slightly	Strongly	Moderately	Not at all	Strongly	Strongly	Moderately	Moderately	Not at all	Not at all	Slightly	Strongly	Strongly	Not at all	Not at all	Not at all	Not at all	Not at all
45	Male	Postgraduate or doctorate degree	Usa	Usa	Strongly	Strongly	Strongly	Strongly	Strongly	Strongly	Strongly	Strongly	Not at all	Strongly	Not at all	Slightly	Not at all	Not at all	Not at all	Not at all	Moderately	Slightly	Not at all	Moderately	Moderately	Not at all	Not at all	Not at all	Slightly	Slightly	Not at all	Slightly	Slightly	Not at all	Strongly	Strongly	Strongly	Strongly	Strongly	Moderately	Strongly	Strongly	Not at all	Strongly	Strongly	Strongly	Strongly	Not at all	Not at all
37	Female	University degree	USA	USA	Strongly	Strongly	Strongly	Moderately	Strongly	Not at all	Not at all	Moderately	Moderately	Strongly	Not at all	Slightly	Moderately	Strongly	Moderately	Not at all	Not at all	Strongly	Strongly	Strongly	Strongly	Moderately	Moderately	Strongly	Strongly	Strongly	Moderately	Moderately	Moderately	Slightly	Moderately	Moderately	Strongly	Strongly	Strongly	Strongly	Moderately	Strongly	Strongly	Moderately	Strongly	Strongly	Slightly	Moderately	Slightly
48	Male	University degree	USA	USA	Strongly	Moderately	Strongly	Slightly	Strongly	Moderately	Strongly	Not at all	Slightly	Not at all	Not at all	Not at all	Moderately	Strongly	Not at all	Not at all	Not at all	Slightly	Moderately	Not at all	Moderately	Not at all	Not at all	Not at all	Not at all	Not at all	Strongly	Strongly	Strongly	Moderately	Moderately	Moderately	Moderately	Slightly	Slightly	Slightly	Moderately	Moderately	Moderately	Not at all	Strongly	Strongly	Moderately	Moderately	Not at all
45	Male	High school	US	US	Moderately	Moderately	Strongly	Strongly	Strongly	Strongly	Strongly	Slightly	Strongly	Strongly	Not at all	Not at all	Strongly	Strongly	Not at all	Not at all	Not at all	Strongly	Strongly	Strongly	Strongly	Not at all	Not at all	Not at all	Strongly	Strongly	Strongly	Strongly	Strongly	Strongly	Strongly	Strongly	Strongly	Moderately	Moderately	Moderately	Strongly	Strongly	Moderately	Moderately	Strongly	Moderately	Strongly	Moderately	Not at all
53	Male	High school	USA	USA	Slightly	Slightly	Strongly	Moderately	Strongly	Slightly	Slightly	Moderately	Strongly	Slightly	Not at all	Not at all	Not at all	Strongly	Slightly	Not at all	Not at all	Moderately	Slightly	Strongly	Strongly	Moderately	Not at all	Not at all	Not at all	Slightly	Slightly	Not at all	Moderately	Not at all	Not at all	Slightly	Not at all	Not at all	Not at all	Not at all	Not at all	Not at all	Not at all	Not at all	Not at all	Not at all	Not at all	Not at all	Not at all
35	Male	University degree	USA	USA	Strongly	Moderately	Strongly	Moderately	Strongly	Moderately	Not at all	Moderately	Moderately	Strongly	Not at all	Not at all	Slightly	Slightly	Not at all	Not at all	Moderately	Moderately	Moderately	Moderately	Strongly	Not at all	Not at all	Moderately	Moderately	Moderately	Moderately	Moderately	Strongly	Strongly	Strongly	Strongly	Strongly	Strongly	Strongly	Strongly	Strongly	Moderately	Strongly	Moderately	Slightly	Slightly	Strongly	Slightly	Not at all
54	Male	University degree	USA	USA	Moderately	Moderately	Slightly	Strongly	Strongly	Strongly	Not at all	Not at all	Not at all	Not at all	Not at all	Slightly	Strongly	Not at all	Not at all	Not at all	Moderately	Slightly	Slightly	Slightly	Slightly	Not at all	Not at all	Not at all	Not at all	Not at all	Not at all	Slightly	Strongly	Strongly	Not at all	Strongly	Moderately	Moderately	Strongly	Strongly	Strongly	Strongly	Strongly	Slightly	Moderately	Strongly	Not at all	Not at all	Not at all
47	Male	Postgraduate or doctorate degree	USA	USA	Moderately	Not at all	Strongly	Slightly	Strongly	Slightly	Slightly	Not at all	Not at all	Not at all	Not at all	Not at all	Not at all	Not at all	Slightly	Not at all	Moderately	Moderately	Moderately	Slightly	Slightly	Not at all	Not at all	Not at all	Slightly	Moderately	Strongly	Moderately	Strongly	Slightly	Not at all	Strongly	Strongly	Moderately	Strongly	Strongly	Strongly	Strongly	Strongly	Strongly	Strongly	Moderately	Moderately	Strongly	Not at all
40	Male	High school	USA	USA	Moderately	Moderately	Strongly	Strongly	Strongly	Strongly	Moderately	Moderately	Moderately	Strongly	Not at all	Not at all	Moderately	Slightly	Moderately	Not at all	Moderately	Moderately	Strongly	Moderately	Moderately	Not at all	Strongly	Slightly	Slightly	Moderately	Strongly	Strongly	Moderately	Strongly	Strongly	Strongly	Strongly	Strongly	Moderately	Strongly	Strongly	Slightly	Slightly	Strongly	Strongly	Strongly	Moderately	Strongly	Strongly
23	Female	High school	America	America	Not at all	Slightly	Strongly	Strongly	Strongly	Slightly	Not at all	Moderately	Slightly	Moderately	Not at all	Moderately	Slightly	Slightly	Not at all	Not at all	Moderately	Moderately	Strongly	Slightly	Slightly	Slightly	Slightly	Slightly	Strongly	Moderately	Strongly	Strongly	Strongly	Strongly	Strongly	Strongly	Strongly	Strongly	Strongly	Slightly	Slightly	Slightly	Strongly	Moderately	Moderately	Slightly	Moderately	Strongly	Not at all
37	Female	University degree	Usa	Usa	Moderately	Strongly	Strongly	Strongly	Moderately	Strongly	Moderately	Moderately	Moderately	Slightly	Slightly	Slightly	Moderately	Strongly	Slightly	Not at all	Strongly	Moderately	Strongly	Strongly	Strongly	Slightly	Strongly	Not at all	Slightly	Not at all	Not at all	Not at all	Strongly	Strongly	Not at all	Moderately	Moderately	Not at all	Not at all	Moderately	Slightly	Moderately	Slightly	Not at all	Slightly	Slightly	Not at all	Not at all	Not at all
39	Female	Postgraduate or doctorate degree	USA	USA	Moderately	Slightly	Strongly	Strongly	Strongly	Moderately	Moderately	Moderately	Slightly	Moderately	Not at all	Moderately	Not at all	Slightly	Not at all	Not at all	Slightly	Slightly	Slightly	Not at all	Moderately	Not at all	Slightly	Not at all	Moderately	Not at all	Not at all	Not at all	Not at all	Not at all	Not at all	Slightly	Not at all	Not at all	Not at all	Not at all	Not at all	Not at all	Slightly	Slightly	Strongly	Strongly	Not at all	Not at all	Not at all
53	Female	Postgraduate or doctorate degree	Republic of Panama	United States	Strongly	Strongly	Strongly	Strongly	Strongly	Moderately	Moderately	Slightly	Strongly	Strongly	Not at all	Strongly	Strongly	Strongly	Moderately	Strongly	Slightly	Strongly	Strongly	Strongly	Strongly	Strongly	Strongly	Strongly	Not at all	Slightly	Strongly	Not at all	Not at all	Moderately	Strongly	Slightly	Strongly	Not at all	Strongly	Not at all	Moderately	Strongly	Moderately	Slightly	Slightly	Not at all	Not at all	Strongly	Not at all
44	Male	Postgraduate or doctorate degree	USA	USA	Strongly	Strongly	Strongly	Moderately	Moderately	Strongly	Strongly	Strongly	Moderately	Strongly	Strongly	Strongly	Slightly	Slightly	Not at all	Slightly	Strongly	Slightly	Strongly	Strongly	Strongly	Strongly	Slightly	Slightly	Strongly	Slightly	Strongly	Strongly	Strongly	Slightly	Moderately	Strongly	Strongly	Strongly	Moderately	Slightly	Not at all	Slightly	Slightly	Slightly	Slightly	Slightly	Moderately	Slightly	Not at all
41	Female	Postgraduate or doctorate degree	United States	United States	Strongly	Strongly	Strongly	Moderately	Slightly	Moderately	Strongly	Moderately	Not at all	Slightly	Not at all	Strongly	Not at all	Not at all	Not at all	Not at all	Strongly	Strongly	Strongly	Moderately	Strongly	Not at all	Not at all	Slightly	Strongly	Moderately	Strongly	Strongly	Strongly	Strongly	Moderately	Strongly	Strongly	Strongly	Slightly	Strongly	Strongly	Strongly	Strongly	Strongly	Strongly	Strongly	Strongly	Strongly	Slightly
34	Male	University degree	USA	USA	Strongly	Slightly	Strongly	Moderately	Strongly	Moderately	Slightly	Slightly	Not at all	Strongly	Not at all	Slightly	Not at all	Not at all	Slightly	Not at all	Strongly	Moderately	Strongly	Strongly	Strongly	Slightly	Not at all	Slightly	Strongly	Not at all	Moderately	Moderately	Strongly	Slightly	Not at all	Strongly	Strongly	Slightly	Moderately	Slightly	Not at all	Not at all	Not at all	Not at all	Not at all	Not at all	Not at all	Not at all	Not at all
51	Male	University degree	US	US	Moderately	Slightly	Strongly	Moderately	Moderately	Slightly	Not at all	Slightly	Not at all	Strongly	Not at all	Slightly	Not at all	Not at all	Not at all	Not at all	Slightly	Strongly	Strongly	Strongly	Slightly	Not at all	Not at all	Not at all	Strongly	Strongly	Strongly	Moderately	Strongly	Moderately	Strongly	Strongly	Strongly	Strongly	Slightly	Slightly	Not at all	Slightly	Slightly	Slightly	Moderately	Moderately	Not at all	Moderately	Not at all
34	Male	High school	United States	United States	Moderately	Moderately	Strongly	Moderately	Strongly	Strongly	Slightly	Moderately	Moderately	Slightly	Strongly	Strongly	Moderately	Moderately	Moderately	Not at all	Strongly	Strongly	Strongly	Strongly	Slightly	Slightly	Slightly	Not at all	Moderately	Moderately	Strongly	Strongly	Moderately	Moderately	Strongly	Strongly	Slightly	Slightly	Slightly	Strongly	Moderately	Slightly	Slightly	Slightly	Strongly	Strongly	Slightly	Moderately	Not at all
25	Male	High school	United States	United States	Strongly	Slightly	Strongly	Strongly	Strongly	Slightly	Not at all	Strongly	Slightly	Moderately	Not at all	Slightly	Not at all	Not at all	Not at all	Slightly	Strongly	Strongly	Not at all	Slightly	Slightly	Not at all	Not at all	Not at all	Moderately	Slightly	Strongly	Strongly	Strongly	Slightly	Not at all	Strongly	Strongly	Strongly	Strongly	Strongly	Moderately	Not at all	Strongly	Strongly	Strongly	Strongly	Moderately	Slightly	Not at all
36	Male	University degree	Usa	Usa	Strongly	Slightly	Strongly	Moderately	Moderately	Moderately	Moderately	Slightly	Moderately	Moderately	Not at all	Slightly	Not at all	Moderately	Moderately	Not at all	Strongly	Strongly	Moderately	Strongly	Moderately	Moderately	Strongly	Not at all	Strongly	Strongly	Strongly	Strongly	Strongly	Slightly	Not at all	Strongly	Strongly	Strongly	Strongly	Strongly	Slightly	Slightly	Strongly	Strongly	Strongly	Strongly	Slightly	Moderately	Not at all
58	Male	University degree	United States of America	United States of America	Moderately	Not at all	Strongly	Slightly	Strongly	Slightly	Slightly	Moderately	Not at all	Moderately	Not at all	Not at all	Not at all	Not at all	Not at all	Not at all	Strongly	Moderately	Slightly	Slightly	Not at all	Not at all	Not at all	Not at all	Not at all	Not at all	Not at all	Slightly	Strongly	Moderately	Strongly	Strongly	Strongly	Strongly	Not at all	Strongly	Not at all	Strongly	Moderately	Strongly	Moderately	Not at all	Slightly	Strongly	Not at all
49	Male	University degree	US	US	Moderately	Moderately	Strongly	Moderately	Strongly	Strongly	Strongly	Moderately	Moderately	Slightly	Slightly	Moderately	Slightly	Moderately	Not at all	Not at all	Slightly	Moderately	Moderately	Moderately	Moderately	Not at all	Not at all	Slightly	Slightly	Slightly	Moderately	Slightly	Moderately	Not at all	Moderately	Moderately	Moderately	Moderately	Moderately	Not at all	Slightly	Strongly	Slightly	Not at all	Slightly	Not at all	Moderately	Moderately	Slightly
45	Male	Postgraduate or doctorate degree	US	United States	Strongly	Moderately	Slightly	Slightly	Slightly	Not at all	Slightly	Moderately	Not at all	Moderately	Not at all	Not at all	Moderately	Not at all	Slightly	Not at all	Moderately	Moderately	Slightly	Strongly	Moderately	Moderately	Moderately	Moderately	Strongly	Slightly	Moderately	Moderately	Strongly	Moderately	Moderately	Strongly	Strongly	Moderately	Slightly	Moderately	Slightly	Moderately	Strongly	Strongly	Strongly	Strongly	Slightly	Strongly	Not at all
43	Male	University degree	United States	Mexico	Not at all	Not at all	Moderately	Slightly	Moderately	Slightly	Not at all	Moderately	Moderately	Strongly	Not at all	Not at all	Not at all	Not at all	Strongly	Not at all	Slightly	Slightly	Strongly	Strongly	Strongly	Not at all	Not at all	Not at all	Strongly	Strongly	Strongly	Not at all	Strongly	Not at all	Not at all	Not at all	Not at all	Not at all	Not at all	Not at all	Strongly	Strongly	Not at all	Not at all	Strongly	Strongly	Strongly	Slightly	Slightly
54	Male	High school	Usa	Usa	Strongly	Not at all	Moderately	Moderately	Strongly	Slightly	Slightly	Not at all	Not at all	Not at all	Not at all	Not at all	Not at all	Not at all	Slightly	Slightly	Not at all	Moderately	Moderately	Strongly	Strongly	Not at all	Not at all	Not at all	Strongly	Strongly	Moderately	Strongly	Moderately	Not at all	Not at all	Strongly	Strongly	Strongly	Moderately	Slightly	Moderately	Moderately	Strongly	Slightly	Strongly	Not at all	Strongly	Not at all	Not at all
35	Male	University degree	United States of America	United States of America	Moderately	Strongly	Moderately	Strongly	Strongly	Moderately	Moderately	Not at all	Slightly	Slightly	Not at all	Slightly	Not at all	Not at all	Slightly	Not at all	Strongly	Strongly	Moderately	Strongly	Strongly	Slightly	Not at all	Not at all	Strongly	Strongly	Moderately	Moderately	Moderately	Moderately	Not at all	Strongly	Strongly	Moderately	Strongly	Slightly	Not at all	Strongly	Moderately	Not at all	Moderately	Slightly	Strongly	Moderately	Slightly
30	Male	High school	United States	United States	Slightly	Moderately	Slightly	Slightly	Strongly	Strongly	Moderately	Not at all	Strongly	Strongly	Not at all	Slightly	Slightly	Strongly	Slightly	Not at all	Strongly	Slightly	Slightly	Slightly	Slightly	Not at all	Not at all	Slightly	Slightly	Not at all	Moderately	Slightly	Strongly	Slightly	Moderately	Strongly	Strongly	Moderately	Strongly	Strongly	Strongly	Strongly	Strongly	Slightly	Moderately	Slightly	Slightly	Strongly	Slightly
43	Male	Postgraduate or doctorate degree	USA	USA	Strongly	Slightly	Strongly	Moderately	Strongly	Not at all	Not at all	Moderately	Moderately	Strongly	Not at all	Slightly	Moderately	Not at all	Not at all	Not at all	Not at all	Moderately	Moderately	Strongly	Strongly	Moderately	Moderately	Moderately	Not at all	Strongly	Strongly	Moderately	Moderately	Not at all	Not at all	Strongly	Strongly	Strongly	Strongly	Strongly	Strongly	Moderately	Strongly	Strongly	Strongly	Strongly	Moderately	Strongly	Strongly
30	Male	High school	United States	United States	Moderately	Moderately	Moderately	Slightly	Strongly	Not at all	Strongly	Slightly	Strongly	Moderately	Not at all	Not at all	Not at all	Moderately	Slightly	Not at all	Slightly	Slightly	Strongly	Strongly	Strongly	Not at all	Not at all	Moderately	Strongly	Strongly	Moderately	Strongly	Strongly	Moderately	Moderately	Strongly	Strongly	Strongly	Moderately	Strongly	Slightly	Strongly	Strongly	Strongly	Strongly	Moderately	Strongly	Strongly	Slightly
42	Male	University degree	USA	USA	Strongly	Moderately	Strongly	Strongly	Strongly	Strongly	Slightly	Strongly	Strongly	Strongly	Moderately	Moderately	Slightly	Strongly	Not at all	Not at all	Strongly	Strongly	Strongly	Strongly	Strongly	Not at all	Not at all	Moderately	Strongly	Not at all	Strongly	Strongly	Strongly	Strongly	Moderately	Moderately	Moderately	Moderately	Moderately	Strongly	Moderately	Moderately	Strongly	Moderately	Strongly	Strongly	Not at all	Moderately	Slightly
48	Male	University degree	Usa	Usa	Strongly	Strongly	Strongly	Strongly	Strongly	Strongly	Strongly	Strongly	Strongly	Strongly	Not at all	Not at all	Strongly	Strongly	Not at all	Not at all	Strongly	Strongly	Strongly	Strongly	Strongly	Not at all	Not at all	Not at all	Strongly	Not at all	Strongly	Strongly	Strongly	Strongly	Slightly	Strongly	Strongly	Strongly	Strongly	Not at all	Not at all	Strongly	Not at all	Slightly	Strongly	Strongly	Not at all	Not at all	Not at all
55	Male	High school	USA	USA	Strongly	Slightly	Strongly	Strongly	Moderately	Moderately	Slightly	Slightly	Slightly	Slightly	Not at all	Moderately	Not at all	Slightly	Not at all	Not at all	Slightly	Slightly	Moderately	Not at all	Moderately	Strongly	Strongly	Not at all	Moderately	Moderately	Strongly	Slightly	Strongly	Slightly	Moderately	Moderately	Not at all	Not at all	Not at all	Not at all	Slightly	Moderately	Moderately	Not at all	Not at all	Not at all	Not at all	Moderately	Not at all
46	Male	Postgraduate or doctorate degree	United States	United States	Moderately	Not at all	Strongly	Not at all	Strongly	Moderately	Slightly	Slightly	Slightly	Not at all	Not at all	Slightly	Slightly	Slightly	Not at all	Not at all	Slightly	Slightly	Slightly	Slightly	Slightly	Not at all	Not at all	Not at all	Not at all	Not at all	Not at all	Slightly	Moderately	Slightly	Not at all	Strongly	Strongly	Strongly	Slightly	Not at all	Moderately	Not at all	Not at all	Not at all	Not at all	Not at all	Not at all	Not at all	Not at all
48	Male	High school	United States	United States	Moderately	Not at all	Strongly	Strongly	Strongly	Slightly	Not at all	Not at all	Strongly	Slightly	Not at all	Not at all	Not at all	Strongly	Strongly	Not at all	Slightly	Not at all	Slightly	Slightly	Slightly	Slightly	Slightly	Slightly	Moderately	Slightly	Strongly	Strongly	Strongly	Strongly	Slightly	Strongly	Strongly	Strongly	Slightly	Slightly	Slightly	Slightly	Slightly	Moderately	Strongly	Slightly	Not at all	Slightly	Not at all
37	Female	University degree	USA	USA	Moderately	Strongly	Strongly	Strongly	Strongly	Moderately	Slightly	Strongly	Strongly	Moderately	Moderately	Not at all	Slightly	Strongly	Slightly	Not at all	Not at all	Strongly	Strongly	Moderately	Moderately	Not at all	Not at all	Strongly	Slightly	Moderately	Moderately	Moderately	Strongly	Moderately	Slightly	Slightly	Moderately	Moderately	Slightly	Slightly	Moderately	Slightly	Moderately	Slightly	Strongly	Slightly	Not at all	Slightly	Not at all
41	Female	High school	USA	USA	Strongly	Not at all	Strongly	Moderately	Strongly	Slightly	Not at all	Not at all	Moderately	Moderately	Not at all	Not at all	Slightly	Strongly	Not at all	Not at all	Not at all	Not at all	Moderately	Strongly	Strongly	Not at all	Not at all	Strongly	Not at all	Not at all	Strongly	Strongly	Strongly	Strongly	Not at all	Strongly	Strongly	Strongly	Strongly	Strongly	Strongly	Strongly	Strongly	Moderately	Strongly	Strongly	Strongly	Moderately	Strongly
54	Female	High school	united states	united states	Strongly	Moderately	Strongly	Moderately	Strongly	Slightly	Slightly	Moderately	Moderately	Strongly	Not at all	Slightly	Slightly	Moderately	Not at all	Not at all	Not at all	Strongly	Strongly	Moderately	Strongly	Not at all	Moderately	Slightly	Slightly	Moderately	Strongly	Moderately	Moderately	Moderately	Strongly	Moderately	Strongly	Strongly	Moderately	Slightly	Strongly	Slightly	Not at all	Not at all	Slightly	Strongly	Slightly	Strongly	Moderately
52	Male	University degree	Us	Us	Slightly	Not at all	Strongly	Not at all	Strongly	Not at all	Not at all	Not at all	Not at all	Moderately	Not at all	Not at all	Not at all	Not at all	Slightly	Not at all	Slightly	Strongly	Moderately	Strongly	Moderately	Slightly	Slightly	Moderately	Moderately	Moderately	Moderately	Strongly	Moderately	Strongly	Moderately	Strongly	Strongly	Strongly	Strongly	Slightly	Slightly	Moderately	Moderately	Slightly	Strongly	Moderately	Strongly	Slightly	Not at all
50	Male	High school	USA	USA	Not at all	Moderately	Moderately	Slightly	Slightly	Strongly	Strongly	Moderately	Not at all	Moderately	Not at all	Moderately	Moderately	Moderately	Slightly	Not at all	Slightly	Slightly	Strongly	Moderately	Moderately	Not at all	Not at all	Not at all	Moderately	Slightly	Moderately	Moderately	Moderately	Moderately	Slightly	Strongly	Strongly	Moderately	Moderately	Slightly	Strongly	Slightly	Not at all	Not at all	Not at all	Not at all	Moderately	Not at all	Not at all
50	Male	University degree	USA	USA	Moderately	Moderately	Strongly	Moderately	Strongly	Strongly	Slightly	Not at all	Not at all	Strongly	Not at all	Not at all	Moderately	Not at all	Not at all	Slightly	Moderately	Strongly	Strongly	Strongly	Moderately	Not at all	Not at all	Not at all	Not at all	Strongly	Strongly	Strongly	Not at all	Slightly	Moderately	Not at all	Slightly	Slightly	Not at all	Slightly	Moderately	Not at all	Not at all	Not at all	Not at all	Not at all	Not at all	Not at all	Not at all
35	Male	University degree	United States	United States	Strongly	Strongly	Moderately	Slightly	Moderately	Moderately	Moderately	Strongly	Not at all	Strongly	Not at all	Slightly	Moderately	Slightly	Not at all	Moderately	Slightly	Slightly	Not at all	Moderately	Moderately	Slightly	Moderately	Moderately	Not at all	Moderately	Slightly	Slightly	Moderately	Slightly	Slightly	Strongly	Strongly	Strongly	Slightly	Strongly	Strongly	Strongly	Strongly	Strongly	Strongly	Strongly	Strongly	Strongly	Strongly
30	Male	University degree	United States	United States	Strongly	Strongly	Strongly	Strongly	Strongly	Strongly	Strongly	Moderately	Slightly	Strongly	Not at all	Moderately	Not at all	Slightly	Not at all	Not at all	Strongly	Slightly	Moderately	Slightly	Slightly	Not at all	Moderately	Not at all	Moderately	Not at all	Moderately	Moderately	Moderately	Moderately	Not at all	Strongly	Strongly	Strongly	Slightly	Slightly	Not at all	Strongly	Moderately	Moderately	Strongly	Strongly	Not at all	Strongly	Moderately
49	Male	University degree	United States	United States	Strongly	Strongly	Strongly	Not at all	Slightly	Slightly	Slightly	Not at all	Not at all	Strongly	Not at all	Not at all	Moderately	Moderately	Strongly	Strongly	Slightly	Strongly	Strongly	Strongly	Strongly	Strongly	Strongly	Strongly	Strongly	Strongly	Strongly	Strongly	Strongly	Strongly	Strongly	Slightly	Strongly	Strongly	Strongly	Strongly	Moderately	Strongly	Strongly	Strongly	Strongly	Strongly	Strongly	Strongly	Strongly
56	Male	University degree	USA	USA	Not at all	Slightly	Strongly	Moderately	Strongly	Not at all	Not at all	Not at all	Not at all	Strongly	Not at all	Not at all	Not at all	Moderately	Strongly	Not at all	Strongly	Moderately	Strongly	Strongly	Strongly	Strongly	Slightly	Moderately	Strongly	Strongly	Strongly	Moderately	Strongly	Slightly	Strongly	Strongly	Strongly	Moderately	Slightly	Strongly	Not at all	Strongly	Strongly	Moderately	Strongly	Strongly	Strongly	Strongly	Strongly
30	Male	University degree	United States	United States	Strongly	Slightly	Strongly	Moderately	Strongly	Not at all	Slightly	Strongly	Strongly	Strongly	Not at all	Slightly	Slightly	Strongly	Strongly	Not at all	Slightly	Strongly	Strongly	Strongly	Strongly	Not at all	Not at all	Strongly	Strongly	Strongly	Strongly	Strongly	Slightly	Strongly	Strongly	Strongly	Strongly	Strongly	Moderately	Strongly	Strongly	Moderately	Strongly	Strongly	Strongly	Strongly	Strongly	Slightly	Strongly
39	Female	University degree	Germany	USA	Moderately	Not at all	Strongly	Strongly	Strongly	Strongly	Strongly	Not at all	Strongly	Not at all	Not at all	Moderately	Slightly	Not at all	Moderately	Not at all	Not at all	Moderately	Moderately	Strongly	Strongly	Strongly	Moderately	Not at all	Slightly	Strongly	Not at all	Slightly	Not at all	Slightly	Slightly	Strongly	Strongly	Moderately	Slightly	Strongly	Strongly	Strongly	Moderately	Moderately	Strongly	Strongly	Moderately	Strongly	Not at all
35	Male	Postgraduate or doctorate degree	USA	USA	Moderately	Strongly	Strongly	Moderately	Moderately	Strongly	Strongly	Strongly	Strongly	Slightly	Not at all	Moderately	Not at all	Slightly	Slightly	Not at all	Slightly	Moderately	Strongly	Moderately	Moderately	Slightly	Not at all	Not at all	Not at all	Not at all	Slightly	Slightly	Moderately	Not at all	Not at all	Strongly	Strongly	Moderately	Strongly	Strongly	Not at all	Moderately	Strongly	Moderately	Moderately	Not at all	Not at all	Not at all	Not at all
35	Male	University degree	USA	USA	Strongly	Not at all	Strongly	Moderately	Strongly	Slightly	Slightly	Slightly	Not at all	Moderately	Not at all	Not at all	Not at all	Moderately	Moderately	Not at all	Strongly	Moderately	Strongly	Moderately	Strongly	Slightly	Not at all	Strongly	Moderately	Not at all	Slightly	Moderately	Strongly	Slightly	Strongly	Strongly	Strongly	Strongly	Not at all	Moderately	Strongly	Strongly	Slightly	Moderately	Strongly	Strongly	Slightly	Moderately	Strongly
42	Male	University degree	USA	USA	Strongly	Slightly	Strongly	Strongly	Moderately	Moderately	Moderately	Slightly	Not at all	Moderately	Not at all	Slightly	Not at all	Not at all	Not at all	Not at all	Moderately	Strongly	Strongly	Moderately	Moderately	Not at all	Not at all	Not at all	Moderately	Not at all	Strongly	Moderately	Moderately	Slightly	Moderately	Moderately	Moderately	Moderately	Slightly	Slightly	Slightly	Moderately	Not at all	Not at all	Not at all	Not at all	Moderately	Strongly	Not at all
41	Male	University degree	USA	USA	Slightly	Moderately	Slightly	Strongly	Moderately	Strongly	Strongly	Moderately	Slightly	Slightly	Not at all	Not at all	Moderately	Slightly	Slightly	Not at all	Not at all	Not at all	Not at all	Slightly	Slightly	Not at all	Not at all	Not at all	Moderately	Not at all	Strongly	Strongly	Strongly	Slightly	Strongly	Strongly	Strongly	Strongly	Slightly	Strongly	Moderately	Moderately	Strongly	Strongly	Strongly	Strongly	Strongly	Strongly	Strongly
42	Male	University degree	USA	USA	Not at all	Slightly	Moderately	Moderately	Moderately	Moderately	Moderately	Not at all	Moderately	Not at all	Not at all	Slightly	Moderately	Moderately	Not at all	Not at all	Moderately	Moderately	Moderately	Not at all	Moderately	Not at all	Not at all	Not at all	Not at all	Not at all	Not at all	Slightly	Not at all	Not at all	Not at all	Slightly	Not at all	Not at all	Not at all	Not at all	Not at all	Slightly	Not at all	Not at all	Slightly	Slightly	Not at all	Not at all	Not at all
36	Female	University degree	United States	United States	Slightly	Moderately	Slightly	Moderately	Slightly	Slightly	Slightly	Moderately	Slightly	Strongly	Not at all	Slightly	Not at all	Slightly	Slightly	Not at all	Slightly	Strongly	Strongly	Strongly	Strongly	Strongly	Strongly	Slightly	Moderately	Moderately	Slightly	Moderately	Slightly	Strongly	Not at all	Strongly	Strongly	Strongly	Moderately	Not at all	Moderately	Strongly	Strongly	Strongly	Strongly	Moderately	Not at all	Moderately	Slightly
42	Male	Postgraduate or doctorate degree	US	US	Strongly	Not at all	Moderately	Strongly	Moderately	Moderately	Moderately	Slightly	Not at all	Strongly	Not at all	Not at all	Slightly	Slightly	Slightly	Not at all	Not at all	Strongly	Strongly	Strongly	Moderately	Strongly	Moderately	Moderately	Moderately	Moderately	Strongly	Strongly	Strongly	Strongly	Not at all	Strongly	Strongly	Slightly	Slightly	Not at all	Slightly	Moderately	Slightly	Slightly	Slightly	Moderately	Moderately	Moderately	Slightly
39	Male	University degree	United States	United States	Strongly	Moderately	Strongly	Strongly	Strongly	Moderately	Strongly	Strongly	Moderately	Strongly	Not at all	Not at all	Not at all	Strongly	Not at all	Not at all	Not at all	Strongly	Strongly	Strongly	Strongly	Strongly	Strongly	Strongly	Strongly	Slightly	Slightly	Strongly	Strongly	Not at all	Not at all	Strongly	Strongly	Strongly	Slightly	Strongly	Strongly	Strongly	Strongly	Strongly	Strongly	Strongly	Strongly	Strongly	Not at all
49	Male	University degree	Germany	United States	Moderately	Strongly	Strongly	Moderately	Moderately	Strongly	Strongly	Moderately	Moderately	Slightly	Slightly	Not at all	Slightly	Moderately	Moderately	Not at all	Slightly	Moderately	Not at all	Moderately	Not at all	Not at all	Not at all	Slightly	Not at all	Moderately	Moderately	Strongly	Strongly	Strongly	Strongly	Strongly	Moderately	Slightly	Not at all	Slightly	Slightly	Slightly	Strongly	Moderately	Strongly	Strongly	Strongly	Moderately	Not at all
43	Male	University degree	United States	United States	Not at all	Moderately	Strongly	Strongly	Moderately	Slightly	Not at all	Moderately	Moderately	Strongly	Not at all	Strongly	Slightly	Moderately	Not at all	Slightly	Not at all	Moderately	Strongly	Strongly	Strongly	Not at all	Not at all	Not at all	Moderately	Not at all	Strongly	Strongly	Moderately	Strongly	Strongly	Strongly	Strongly	Strongly	Moderately	Not at all	Strongly	Strongly	Strongly	Strongly	Strongly	Strongly	Not at all	Strongly	Not at all
44	Male	University degree	USA	USA	Strongly	Strongly	Moderately	Not at all	Slightly	Strongly	Strongly	Moderately	Moderately	Strongly	Slightly	Not at all	Slightly	Moderately	Slightly	Strongly	Not at all	Strongly	Not at all	Strongly	Moderately	Strongly	Not at all	Moderately	Strongly	Strongly	Strongly	Strongly	Strongly	Strongly	Strongly	Not at all	Moderately	Strongly	Moderately	Strongly	Not at all	Moderately	Strongly	Strongly	Strongly	Strongly	Strongly	Strongly	Strongly
37	Female	High school	US	US	Slightly	Moderately	Moderately	Moderately	Moderately	Slightly	Slightly	Strongly	Moderately	Not at all	Not at all	Not at all	Not at all	Moderately	Not at all	Not at all	Moderately	Moderately	Strongly	Moderately	Strongly	Not at all	Not at all	Slightly	Slightly	Slightly	Slightly	Slightly	Slightly	Slightly	Slightly	Moderately	Strongly	Moderately	Strongly	Slightly	Strongly	Slightly	Strongly	Not at all	Not at all	Not at all	Not at all	Slightly	Not at all
49	Female	Postgraduate or doctorate degree	Canada	Canada	Strongly	Strongly	Strongly	Strongly	Strongly	Strongly	Strongly	Strongly	Strongly	Strongly	Moderately	Moderately	Not at all	Strongly	Moderately	Not at all	Moderately	Strongly	Strongly	Strongly	Strongly	Strongly	Strongly	Strongly	Strongly	Strongly	Strongly	Strongly	Moderately	Moderately	Strongly	Strongly	Strongly	Moderately	Moderately	Strongly	Moderately	Moderately	Strongly	Moderately	Strongly	Strongly	Strongly	Strongly	Strongly
43	Male	High school	USA	USA	Strongly	Moderately	Strongly	Strongly	Strongly	Strongly	Strongly	Slightly	Strongly	Moderately	Not at all	Slightly	Strongly	Moderately	Not at all	Not at all	Strongly	Not at all	Moderately	Slightly	Moderately	Moderately	Not at all	Not at all	Strongly	Not at all	Slightly	Slightly	Not at all	Slightly	Slightly	Slightly	Strongly	Slightly	Strongly	Slightly	Not at all	Slightly	Moderately	Slightly	Slightly	Not at all	Not at all	Not at all	Not at all
26	Female	University degree	USA	USA	Strongly	Not at all	Not at all	Not at all	Strongly	Strongly	Strongly	Strongly	Moderately	Strongly	Not at all	Not at all	Not at all	Slightly	Not at all	Not at all	Not at all	Strongly	Strongly	Strongly	Moderately	Not at all	Moderately	Slightly	Slightly	Slightly	Not at all	Moderately	Slightly	Not at all	Not at all	Strongly	Moderately	Slightly	Not at all	Moderately	Moderately	Not at all	Not at all	Not at all	Not at all	Not at all	Slightly	Slightly	Not at all
46	Male	University degree	UNITED STATES OF AMERICA	UNITED STATES OF AMERICA	Strongly	Slightly	Strongly	Not at all	Strongly	Slightly	Slightly	Slightly	Not at all	Moderately	Not at all	Not at all	Not at all	Not at all	Moderately	Not at all	Not at all	Moderately	Strongly	Strongly	Strongly	Strongly	Slightly	Slightly	Strongly	Moderately	Moderately	Moderately	Strongly	Slightly	Not at all	Strongly	Strongly	Slightly	Strongly	Not at all	Moderately	Moderately	Moderately	Slightly	Slightly	Not at all	Moderately	Slightly	Not at all
41	Male	University degree	USA	USA	Strongly	Moderately	Strongly	Strongly	Strongly	Slightly	Slightly	Not at all	Slightly	Strongly	Not at all	Slightly	Not at all	Not at all	Not at all	Not at all	Moderately	Strongly	Strongly	Strongly	Strongly	Not at all	Not at all	Not at all	Strongly	Strongly	Strongly	Strongly	Strongly	Slightly	Slightly	Strongly	Strongly	Moderately	Slightly	Strongly	Moderately	Moderately	Strongly	Moderately	Strongly	Strongly	Strongly	Strongly	Slightly
50	Male	High school	USA	USA	Strongly	Moderately	Strongly	Strongly	Strongly	Strongly	Slightly	Not at all	Slightly	Moderately	Not at all	Slightly	Moderately	Strongly	Not at all	Moderately	Strongly	Strongly	Strongly	Strongly	Strongly	Slightly	Moderately	Moderately	Moderately	Not at all	Strongly	Strongly	Strongly	Not at all	Not at all	Strongly	Strongly	Strongly	Strongly	Strongly	Moderately	Strongly	Slightly	Moderately	Strongly	Moderately	Slightly	Strongly	Strongly
41	Male	University degree	Germany	Germany	Moderately	Moderately	Strongly	Moderately	Strongly	Moderately	Strongly	Moderately	Moderately	Strongly	Not at all	Moderately	Moderately	Moderately	Not at all	Not at all	Strongly	Strongly	Strongly	Moderately	Strongly	Not at all	Not at all	Slightly	Moderately	Strongly	Strongly	Moderately	Strongly	Slightly	Slightly	Strongly	Strongly	Moderately	Moderately	Not at all	Slightly	Not at all	Moderately	Not at all	Slightly	Not at all	Strongly	Moderately	Not at all
36	Male	University degree	United States	United States	Moderately	Slightly	Strongly	Moderately	Strongly	Strongly	Strongly	Moderately	Strongly	Moderately	Slightly	Slightly	Not at all	Slightly	Not at all	Not at all	Slightly	Slightly	Moderately	Slightly	Strongly	Not at all	Not at all	Slightly	Slightly	Not at all	Moderately	Slightly	Slightly	Strongly	Moderately	Strongly	Moderately	Moderately	Slightly	Strongly	Slightly	Moderately	Strongly	Strongly	Strongly	Moderately	Strongly	Moderately	Slightly
52	Male	University degree	USA	USA	Strongly	Strongly	Strongly	Strongly	Slightly	Strongly	Strongly	Strongly	Strongly	Strongly	Slightly	Not at all	Moderately	Strongly	Strongly	Not at all	Slightly	Moderately	Moderately	Strongly	Moderately	Not at all	Slightly	Slightly	Strongly	Strongly	Slightly	Slightly	Moderately	Not at all	Not at all	Strongly	Strongly	Strongly	Strongly	Not at all	Strongly	Not at all	Strongly	Strongly	Strongly	Strongly	Not at all	Not at all	Not at all
31	Male	University degree	United States	United States	Moderately	Strongly	Moderately	Slightly	Strongly	Moderately	Moderately	Not at all	Moderately	Slightly	Not at all	Slightly	Slightly	Strongly	Not at all	Slightly	Not at all	Slightly	Moderately	Moderately	Strongly	Not at all	Not at all	Not at all	Strongly	Moderately	Not at all	Slightly	Slightly	Not at all	Not at all	Slightly	Moderately	Slightly	Slightly	Not at all	Moderately	Slightly	Not at all	Not at all	Strongly	Moderately	Not at all	Strongly	Not at all
54	Male	Postgraduate or doctorate degree	United States	United States	Moderately	Strongly	Moderately	Slightly	Strongly	Moderately	Moderately	Slightly	Slightly	Slightly	Not at all	Slightly	Moderately	Slightly	Not at all	Slightly	Moderately	Moderately	Moderately	Slightly	Moderately	Not at all	Not at all	Slightly	Slightly	Slightly	Slightly	Slightly	Moderately	Slightly	Moderately	Strongly	Strongly	Moderately	Moderately	Moderately	Slightly	Slightly	Moderately	Slightly	Slightly	Moderately	Slightly	Moderately	Not at all
55	Male	Postgraduate or doctorate degree	USA	USA	Not at all	Strongly	Strongly	Moderately	Moderately	Strongly	Strongly	Not at all	Not at all	Moderately	Not at all	Moderately	Strongly	Not at all	Not at all	Not at all	Moderately	Moderately	Strongly	Not at all	Not at all	Not at all	Not at all	Not at all	Not at all	Not at all	Not at all	Not at all	Not at all	Not at all	Not at all	Not at all	Not at all	Not at all	Not at all	Not at all	Not at all	Not at all	Not at all	Not at all	Not at all	Not at all	Not at all	Not at all	Not at all
42	Male	Postgraduate or doctorate degree	USA	USA	Strongly	Strongly	Strongly	Strongly	Strongly	Not at all	Not at all	Slightly	Strongly	Strongly	Not at all	Moderately	Not at all	Moderately	Moderately	Not at all	Not at all	Slightly	Slightly	Moderately	Moderately	Slightly	Slightly	Slightly	Moderately	Slightly	Moderately	Slightly	Slightly	Slightly	Slightly	Strongly	Strongly	Strongly	Slightly	Slightly	Moderately	Moderately	Strongly	Strongly	Strongly	Strongly	Strongly	Strongly	Strongly
50	Male	University degree	Guatamala	USA	Moderately	Strongly	Strongly	Moderately	Strongly	Strongly	Moderately	Not at all	Strongly	Moderately	Not at all	Slightly	Slightly	Moderately	Not at all	Not at all	Moderately	Strongly	Moderately	Strongly	Strongly	Not at all	Not at all	Strongly	Moderately	Not at all	Slightly	Not at all	Slightly	Strongly	Strongly	Not at all	Not at all	Not at all	Strongly	Strongly	Slightly	Slightly	Not at all	Slightly	Strongly	Strongly	Not at all	Not at all	Not at all
33	Male	Postgraduate or doctorate degree	USA	USA	Slightly	Strongly	Strongly	Slightly	Moderately	Moderately	Moderately	Slightly	Moderately	Slightly	Not at all	Not at all	Moderately	Moderately	Strongly	Not at all	Not at all	Not at all	Slightly	Not at all	Slightly	Not at all	Not at all	Not at all	Not at all	Not at all	Not at all	Moderately	Not at all	Not at all	Not at all	Strongly	Strongly	Slightly	Not at all	Slightly	Moderately	Strongly	Moderately	Not at all	Slightly	Slightly	Strongly	Slightly	Strongly
53	Male	Postgraduate or doctorate degree	USA	USA	Strongly	Slightly	Strongly	Strongly	Strongly	Moderately	Moderately	Slightly	Slightly	Slightly	Not at all	Not at all	Slightly	Not at all	Slightly	Not at all	Moderately	Strongly	Moderately	Moderately	Strongly	Slightly	Not at all	Not at all	Moderately	Not at all	Slightly	Moderately	Strongly	Slightly	Not at all	Strongly	Moderately	Moderately	Moderately	Slightly	Slightly	Slightly	Moderately	Not at all	Moderately	Strongly	Slightly	Slightly	Not at all
56	Male	University degree	US	US	Strongly	Strongly	Strongly	Strongly	Moderately	Slightly	Not at all	Strongly	Moderately	Slightly	Not at all	Slightly	Moderately	Moderately	Not at all	Not at all	Moderately	Strongly	Slightly	Slightly	Slightly	Moderately	Not at all	Moderately	Moderately	Moderately	Strongly	Strongly	Strongly	Strongly	Strongly	Strongly	Strongly	Strongly	Moderately	Strongly	Strongly	Strongly	Strongly	Moderately	Strongly	Strongly	Slightly	Moderately	Not at all
38	Male	University degree	Usa	Usa	Strongly	Strongly	Strongly	Strongly	Strongly	Slightly	Slightly	Moderately	Slightly	Moderately	Slightly	Moderately	Strongly	Slightly	Not at all	Not at all	Moderately	Moderately	Strongly	Moderately	Strongly	Slightly	Slightly	Slightly	Slightly	Moderately	Strongly	Moderately	Moderately	Moderately	Strongly	Moderately	Moderately	Slightly	Not at all	Strongly	Moderately	Moderately	Moderately	Slightly	Slightly	Slightly	Not at all	Slightly	Slightly
41	Male	High school	USA	USA	Strongly	Strongly	Strongly	Strongly	Strongly	Moderately	Moderately	Strongly	Slightly	Moderately	Moderately	Moderately	Not at all	Slightly	Strongly	Not at all	Not at all	Moderately	Strongly	Strongly	Moderately	Strongly	Moderately	Slightly	Moderately	Strongly	Strongly	Strongly	Strongly	Strongly	Strongly	Strongly	Strongly	Strongly	Slightly	Moderately	Slightly	Moderately	Strongly	Strongly	Strongly	Strongly	Moderately	Moderately	Slightly
41	Male	High school	United States	United States	Moderately	Not at all	Strongly	Moderately	Strongly	Strongly	Strongly	Moderately	Strongly	Strongly	Not at all	Slightly	Slightly	Moderately	Not at all	Not at all	Slightly	Strongly	Strongly	Moderately	Strongly	Slightly	Not at all	Not at all	Strongly	Not at all	Moderately	Slightly	Moderately	Moderately	Moderately	Moderately	Slightly	Not at all	Not at all	Not at all	Not at all	Not at all	Slightly	Not at all	Not at all	Not at all	Not at all	Not at all	Not at all
42	Male	Postgraduate or doctorate degree	USA	USA	Strongly	Slightly	Strongly	Strongly	Strongly	Slightly	Not at all	Slightly	Slightly	Moderately	Not at all	Not at all	Not at all	Not at all	Slightly	Not at all	Not at all	Strongly	Slightly	Strongly	Moderately	Not at all	Not at all	Slightly	Strongly	Not at all	Strongly	Strongly	Strongly	Strongly	Moderately	Strongly	Strongly	Strongly	Strongly	Slightly	Slightly	Moderately	Moderately	Slightly	Strongly	Slightly	Strongly	Moderately	Slightly
46	Male	Postgraduate or doctorate degree	United States	United States	Strongly	Strongly	Strongly	Moderately	Strongly	Strongly	Strongly	Moderately	Strongly	Strongly	Strongly	Strongly	Strongly	Strongly	Strongly	Slightly	Not at all	Moderately	Strongly	Moderately	Strongly	Strongly	Strongly	Slightly	Strongly	Slightly	Strongly	Moderately	Not at all	Slightly	Slightly	Slightly	Not at all	Slightly	Slightly	Not at all	Not at all	Not at all	Slightly	Slightly	Moderately	Slightly	Not at all	Not at all	Not at all
43	Male	University degree	United states	United States	Not at all	Moderately	Slightly	Slightly	Slightly	Moderately	Strongly	Not at all	Not at all	Not at all	Not at all	Not at all	Not at all	Not at all	Slightly	Not at all	Slightly	Not at all	Not at all	Not at all	Not at all	Not at all	Not at all	Not at all	Not at all	Not at all	Moderately	Moderately	Slightly	Moderately	Not at all	Moderately	Moderately	Not at all	Not at all	Slightly	Slightly	Moderately	Slightly	Not at all	Slightly	Not at all	Not at all	Not at all	Not at all
44	Male	University degree	Usa	Usa	Moderately	Moderately	Slightly	Moderately	Moderately	Slightly	Not at all	Not at all	Moderately	Strongly	Not at all	Moderately	Slightly	Moderately	Slightly	Not at all	Moderately	Moderately	Slightly	Slightly	Moderately	Not at all	Not at all	Slightly	Not at all	Not at all	Not at all	Not at all	Not at all	Not at all	Not at all	Moderately	Strongly	Moderately	Not at all	Slightly	Strongly	Moderately	Not at all	Not at all	Moderately	Moderately	Moderately	Moderately	Slightly
39	Male	University degree	USA	USA	Strongly	Slightly	Moderately	Moderately	Moderately	Not at all	Not at all	Not at all	Slightly	Slightly	Not at all	Slightly	Not at all	Not at all	Slightly	Not at all	Slightly	Strongly	Strongly	Strongly	Strongly	Slightly	Not at all	Not at all	Slightly	Not at all	Strongly	Moderately	Slightly	Moderately	Slightly	Strongly	Strongly	Strongly	Moderately	Slightly	Strongly	Not at all	Moderately	Moderately	Strongly	Strongly	Slightly	Not at all	Not at all
45	Male	High school	United states	United states	Not at all	Not at all	Strongly	Moderately	Moderately	Moderately	Moderately	Not at all	Not at all	Not at all	Not at all	Not at all	Slightly	Moderately	Not at all	Not at all	Slightly	Slightly	Not at all	Not at all	Slightly	Not at all	Not at all	Not at all	Not at all	Strongly	Strongly	Slightly	Slightly	Slightly	Strongly	Strongly	Strongly	Moderately	Strongly	Moderately	Slightly	Strongly	Strongly	Strongly	Strongly	Strongly	Strongly	Slightly	Strongly
44	Female	University degree	USA	USA	Strongly	Strongly	Strongly	Moderately	Not at all	Moderately	Moderately	Slightly	Moderately	Strongly	Not at all	Slightly	Slightly	Not at all	Not at all	Not at all	Strongly	Moderately	Not at all	Moderately	Not at all	Slightly	Not at all	Not at all	Slightly	Not at all	Moderately	Not at all	Moderately	Strongly	Strongly	Strongly	Strongly	Moderately	Not at all	Strongly	Strongly	Strongly	Strongly	Moderately	Strongly	Strongly	Not at all	Moderately	Not at all
34	Female	University degree	United States	United States	Moderately	Strongly	Strongly	Slightly	Strongly	Moderately	Slightly	Slightly	Strongly	Strongly	Strongly	Slightly	Not at all	Strongly	Strongly	Not at all	Slightly	Strongly	Strongly	Strongly	Strongly	Slightly	Not at all	Slightly	Slightly	Moderately	Moderately	Strongly	Strongly	Moderately	Strongly	Moderately	Strongly	Not at all	Moderately	Moderately	Strongly	Strongly	Strongly	Not at all	Strongly	Strongly	Strongly	Strongly	Moderately
39	Female	University degree	Usa	Usa	Strongly	Strongly	Strongly	Strongly	Strongly	Strongly	Strongly	Strongly	Slightly	Moderately	Slightly	Slightly	Strongly	Not at all	Strongly	Not at all	Strongly	Not at all	Slightly	Not at all	Not at all	Not at all	Not at all	Not at all	Strongly	Slightly	Moderately	Strongly	Not at all	Slightly	Not at all	Moderately	Strongly	Strongly	Not at all	Strongly	Not at all	Strongly	Strongly	Not at all	Strongly	Strongly	Not at all	Strongly	Not at all
51	Male	Postgraduate or doctorate degree	United Stated	United Stated	Strongly	Moderately	Moderately	Not at all	Strongly	Slightly	Not at all	Slightly	Slightly	Not at all	Not at all	Not at all	Not at all	Slightly	Moderately	Not at all	Strongly	Slightly	Strongly	Moderately	Moderately	Moderately	Moderately	Moderately	Slightly	Moderately	Slightly	Moderately	Strongly	Strongly	Moderately	Moderately	Strongly	Moderately	Slightly	Slightly	Slightly	Moderately	Not at all	Not at all	Moderately	Slightly	Strongly	Slightly	Not at all
53	Male	High school	USA	USA	Strongly	Slightly	Strongly	Strongly	Strongly	Slightly	Not at all	Slightly	Moderately	Not at all	Not at all	Not at all	Moderately	Moderately	Moderately	Not at all	Strongly	Moderately	Not at all	Not at all	Not at all	Slightly	Not at all	Slightly	Slightly	Not at all	Slightly	Slightly	Moderately	Not at all	Not at all	Not at all	Strongly	Moderately	Slightly	Not at all	Slightly	Moderately	Not at all	Not at all	Slightly	Not at all	Strongly	Slightly	Not at all
48	Male	High school	United States	United States	Not at all	Strongly	Strongly	Moderately	Not at all	Not at all	Not at all	Slightly	Slightly	Not at all	Not at all	Not at all	Not at all	Slightly	Not at all	Not at all	Slightly	Not at all	Slightly	Not at all	Slightly	Not at all	Not at all	Slightly	Not at all	Not at all	Strongly	Not at all	Strongly	Strongly	Not at all	Strongly	Strongly	Strongly	Moderately	Strongly	Slightly	Strongly	Not at all	Not at all	Moderately	Not at all	Strongly	Strongly	Not at all
43	Male	University degree	United States	United States	Slightly	Strongly	Moderately	Moderately	Strongly	Strongly	Strongly	Strongly	Moderately	Moderately	Slightly	Not at all	Slightly	Slightly	Strongly	Not at all	Slightly	Moderately	Slightly	Moderately	Moderately	Slightly	Slightly	Moderately	Moderately	Strongly	Strongly	Slightly	Strongly	Moderately	Slightly	Moderately	Moderately	Not at all	Strongly	Moderately	Slightly	Slightly	Moderately	Slightly	Slightly	Moderately	Strongly	Moderately	Slightly
41	Male	High school	United States	United States	Strongly	Strongly	Strongly	Strongly	Strongly	Strongly	Strongly	Strongly	Strongly	Strongly	Strongly	Strongly	Moderately	Moderately	Not at all	Not at all	Slightly	Strongly	Strongly	Strongly	Moderately	Moderately	Moderately	Moderately	Strongly	Strongly	Strongly	Strongly	Strongly	Strongly	Strongly	Strongly	Strongly	Slightly	Slightly	Slightly	Slightly	Moderately	Slightly	Not at all	Slightly	Not at all	Not at all	Slightly	Not at all
41	Male	High school	United States	United States	Strongly	Strongly	Strongly	Strongly	Slightly	Moderately	Strongly	Not at all	Slightly	Moderately	Not at all	Slightly	Slightly	Not at all	Not at all	Not at all	Slightly	Moderately	Moderately	Moderately	Moderately	Not at all	Slightly	Slightly	Moderately	Slightly	Slightly	Moderately	Slightly	Slightly	Slightly	Moderately	Strongly	Moderately	Moderately	Moderately	Not at all	Strongly	Strongly	Strongly	Strongly	Strongly	Slightly	Moderately	Not at all
39	Male	Postgraduate or doctorate degree	United States	United States	Moderately	Strongly	Strongly	Strongly	Strongly	Strongly	Slightly	Not at all	Slightly	Slightly	Not at all	Not at all	Slightly	Slightly	Moderately	Not at all	Slightly	Strongly	Strongly	Moderately	Strongly	Strongly	Not at all	Slightly	Slightly	Slightly	Moderately	Slightly	Strongly	Slightly	Not at all	Slightly	Moderately	Strongly	Slightly	Not at all	Not at all	Not at all	Not at all	Not at all	Not at all	Not at all	Not at all	Strongly	Not at all
50	Male	Postgraduate or doctorate degree	Usa	Usa	Strongly	Strongly	Slightly	Not at all	Not at all	Not at all	Strongly	Slightly	Moderately	Strongly	Not at all	Not at all	Not at all	Moderately	Slightly	Not at all	Not at all	Not at all	Not at all	Strongly	Not at all	Strongly	Not at all	Not at all	Strongly	Not at all	Moderately	Not at all	Strongly	Strongly	Strongly	Strongly	Strongly	Moderately	Strongly	Strongly	Not at all	Strongly	Strongly	Strongly	Strongly	Strongly	Strongly	Moderately	Not at all
37	Male	University degree	United States	United States	Strongly	Strongly	Strongly	Strongly	Strongly	Strongly	Strongly	Strongly	Strongly	Strongly	Slightly	Strongly	Strongly	Strongly	Strongly	Moderately	Strongly	Strongly	Strongly	Strongly	Strongly	Slightly	Slightly	Strongly	Strongly	Strongly	Strongly	Strongly	Strongly	Strongly	Strongly	Strongly	Strongly	Strongly	Strongly	Strongly	Strongly	Strongly	Strongly	Strongly	Strongly	Strongly	Strongly	Strongly	Strongly
53	Male	University degree	Usa	Usa	Slightly	Moderately	Strongly	Strongly	Moderately	Strongly	Moderately	Strongly	Moderately	Slightly	Not at all	Not at all	Slightly	Not at all	Not at all	Not at all	Moderately	Moderately	Strongly	Not at all	Strongly	Not at all	Not at all	Not at all	Moderately	Not at all	Not at all	Not at all	Not at all	Slightly	Not at all	Not at all	Not at all	Not at all	Not at all	Slightly	Slightly	Slightly	Not at all	Not at all	Not at all	Not at all	Not at all	Not at all	Not at all
39	Male	University degree	Iraq	United States of America	Moderately	Strongly	Slightly	Slightly	Not at all	Strongly	Slightly	Not at all	Not at all	Slightly	Not at all	Slightly	Moderately	Not at all	Not at all	Strongly	Slightly	Not at all	Moderately	Not at all	Not at all	Not at all	Not at all	Not at all	Not at all	Not at all	Slightly	Not at all	Not at all	Not at all	Not at all	Strongly	Moderately	Moderately	Slightly	Slightly	Slightly	Slightly	Moderately	Strongly	Strongly	Strongly	Not at all	Moderately	Not at all
50	Male	University degree	USA	United States	Strongly	Not at all	Strongly	Moderately	Strongly	Not at all	Not at all	Not at all	Strongly	Strongly	Not at all	Slightly	Not at all	Strongly	Not at all	Not at all	Moderately	Moderately	Strongly	Moderately	Strongly	Not at all	Moderately	Not at all	Not at all	Not at all	Not at all	Not at all	Strongly	Moderately	Moderately	Strongly	Not at all	Not at all	Moderately	Moderately	Not at all	Strongly	Not at all	Slightly	Slightly	Slightly	Not at all	Not at all	Not at all
54	Male	High school	United States	United States	Strongly	Strongly	Strongly	Strongly	Strongly	Strongly	Moderately	Not at all	Strongly	Strongly	Not at all	Strongly	Not at all	Not at all	Not at all	Not at all	Not at all	Strongly	Strongly	Strongly	Strongly	Not at all	Not at all	Not at all	Strongly	Strongly	Moderately	Strongly	Moderately	Strongly	Strongly	Strongly	Strongly	Strongly	Strongly	Not at all	Strongly	Strongly	Strongly	Strongly	Strongly	Moderately	Strongly	Strongly	Strongly
43	Female	High school	United States	United States	Strongly	Not at all	Moderately	Strongly	Moderately	Slightly	Slightly	Not at all	Slightly	Slightly	Not at all	Not at all	Not at all	Slightly	Slightly	Not at all	Slightly	Moderately	Strongly	Moderately	Strongly	Not at all	Not at all	Slightly	Slightly	Not at all	Moderately	Slightly	Moderately	Moderately	Not at all	Strongly	Strongly	Strongly	Slightly	Strongly	Strongly	Strongly	Slightly	Moderately	Slightly	Slightly	Not at all	Slightly	Not at all
35	Male	Postgraduate or doctorate degree	USA	USA	Strongly	Slightly	Strongly	Strongly	Strongly	Not at all	Not at all	Strongly	Slightly	Strongly	Not at all	Strongly	Not at all	Not at all	Strongly	Strongly	Not at all	Strongly	Strongly	Strongly	Strongly	Strongly	Moderately	Moderately	Strongly	Strongly	Strongly	Strongly	Strongly	Strongly	Strongly	Strongly	Strongly	Strongly	Strongly	Strongly	Strongly	Strongly	Strongly	Strongly	Strongly	Slightly	Strongly	Strongly	Strongly
36	Male	High school	United States	United States	Slightly	Strongly	Slightly	Moderately	Moderately	Not at all	Not at all	Slightly	Moderately	Slightly	Not at all	Moderately	Not at all	Moderately	Not at all	Not at all	Not at all	Slightly	Moderately	Slightly	Slightly	Not at all	Not at all	Not at all	Slightly	Slightly	Not at all	Slightly	Slightly	Not at all	Not at all	Slightly	Moderately	Moderately	Moderately	Strongly	Not at all	Strongly	Not at all	Not at all	Slightly	Not at all	Slightly	Not at all	Not at all
53	Male	High school	USA	USA	Moderately	Not at all	Strongly	Moderately	Moderately	Not at all	Not at all	Not at all	Slightly	Moderately	Not at all	Slightly	Slightly	Not at all	Not at all	Slightly	Not at all	Moderately	Moderately	Moderately	Moderately	Not at all	Not at all	Not at all	Not at all	Not at all	Strongly	Moderately	Strongly	Slightly	Moderately	Strongly	Strongly	Strongly	Slightly	Strongly	Slightly	Strongly	Moderately	Slightly	Moderately	Moderately	Moderately	Not at all	Slightly
40	Male	Postgraduate or doctorate degree	United States	United States	Strongly	Strongly	Strongly	Moderately	Strongly	Slightly	Not at all	Slightly	Strongly	Moderately	Not at all	Not at all	Not at all	Slightly	Not at all	Not at all	Strongly	Strongly	Strongly	Moderately	Not at all	Not at all	Moderately	Slightly	Slightly	Not at all	Slightly	Not at all	Slightly	Not at all	Not at all	Moderately	Not at all	Not at all	Slightly	Not at all	Slightly	Not at all	Not at all	Not at all	Slightly	Not at all	Not at all	Not at all	Not at all
36	Male	High school	USA	USA	Strongly	Slightly	Strongly	Moderately	Strongly	Moderately	Not at all	Moderately	Not at all	Strongly	Not at all	Strongly	Strongly	Not at all	Not at all	Not at all	Not at all	Moderately	Strongly	Slightly	Strongly	Not at all	Not at all	Not at all	Moderately	Slightly	Strongly	Strongly	Moderately	Moderately	Strongly	Strongly	Strongly	Strongly	Strongly	Strongly	Strongly	Strongly	Strongly	Strongly	Strongly	Strongly	Strongly	Strongly	Not at all
48	Male	University degree	Usa	Usa	Moderately	Slightly	Moderately	Moderately	Strongly	Strongly	Strongly	Not at all	Strongly	Not at all	Not at all	Not at all	Strongly	Strongly	Not at all	Not at all	Moderately	Not at all	Not at all	Not at all	Not at all	Not at all	Not at all	Not at all	Not at all	Not at all	Not at all	Not at all	Slightly	Not at all	Not at all	Slightly	Slightly	Not at all	Not at all	Not at all	Not at all	Not at all	Not at all	Not at all	Not at all	Not at all	Not at all	Not at all	Not at all
45	Male	High school	USA	USA	Not at all	Not at all	Strongly	Slightly	Moderately	Moderately	Moderately	Not at all	Slightly	Slightly	Not at all	Not at all	Not at all	Not at all	Not at all	Not at all	Slightly	Moderately	Not at all	Moderately	Not at all	Not at all	Not at all	Not at all	Not at all	Not at all	Not at all	Not at all	Slightly	Not at all	Not at all	Slightly	Not at all	Not at all	Not at all	Not at all	Not at all	Slightly	Not at all	Not at all	Not at all	Not at all	Not at all	Not at all	Not at all
57	Male	University degree	Us	Us	Moderately	Moderately	Strongly	Strongly	Strongly	Strongly	Moderately	Slightly	Moderately	Moderately	Not at all	Slightly	Not at all	Slightly	Not at all	Not at all	Moderately	Strongly	Moderately	Moderately	Strongly	Slightly	Not at all	Slightly	Moderately	Slightly	Moderately	Moderately	Strongly	Strongly	Strongly	Strongly	Strongly	Moderately	Moderately	Moderately	Slightly	Strongly	Moderately	Slightly	Slightly	Slightly	Moderately	Moderately	Slightly
49	Male	High school	USA	USA	Not at all	Not at all	Strongly	Strongly	Slightly	Slightly	Slightly	Slightly	Strongly	Slightly	Not at all	Not at all	Slightly	Strongly	Not at all	Not at all	Strongly	Slightly	Not at all	Moderately	Slightly	Not at all	Not at all	Not at all	Not at all	Not at all	Not at all	Slightly	Strongly	Strongly	Strongly	Not at all	Not at all	Not at all	Not at all	Not at all	Not at all	Not at all	Not at all	Not at all	Not at all	Not at all	Not at all	Not at all	Not at all
39	Male	High school	United States	United States	Not at all	Not at all	Strongly	Moderately	Strongly	Slightly	Slightly	Not at all	Slightly	Moderately	Not at all	Not at all	Slightly	Slightly	Not at all	Not at all	Moderately	Moderately	Slightly	Moderately	Moderately	Not at all	Not at all	Slightly	Moderately	Slightly	Moderately	Moderately	Strongly	Moderately	Slightly	Strongly	Strongly	Moderately	Slightly	Strongly	Moderately	Slightly	Not at all	Not at all	Strongly	Slightly	Slightly	Moderately	Slightly
34	Male	University degree	USA	USA	Strongly	Strongly	Strongly	Slightly	Strongly	Slightly	Not at all	Moderately	Moderately	Strongly	Moderately	Not at all	Slightly	Moderately	Slightly	Not at all	Not at all	Strongly	Moderately	Moderately	Moderately	Slightly	Moderately	Strongly	Moderately	Moderately	Strongly	Strongly	Strongly	Strongly	Strongly	Strongly	Strongly	Strongly	Moderately	Slightly	Strongly	Slightly	Strongly	Moderately	Strongly	Moderately	Moderately	Strongly	Not at all
71	Male	High school	Canada	Canada	Slightly	Not at all	Moderately	Moderately	Slightly	Strongly	Strongly	Not at all	Slightly	Moderately	Not at all	Slightly	Strongly	Strongly	Not at all	Not at all	Slightly	Slightly	Slightly	Not at all	Slightly	Not at all	Not at all	Not at all	Moderately	Not at all	Moderately	Moderately	Moderately	Slightly	Not at all	Moderately	Moderately	Moderately	Not at all	Not at all	Strongly	Strongly	Slightly	Not at all	Moderately	Not at all	Not at all	Moderately	Not at all
35	Male	High school	United States	United States	Strongly	Moderately	Strongly	Strongly	Moderately	Not at all	Not at all	Moderately	Strongly	Strongly	Not at all	Slightly	Not at all	Strongly	Strongly	Not at all	Not at all	Strongly	Strongly	Strongly	Strongly	Moderately	Slightly	Strongly	Strongly	Strongly	Strongly	Strongly	Strongly	Strongly	Strongly	Strongly	Strongly	Moderately	Strongly	Strongly	Slightly	Strongly	Moderately	Strongly	Strongly	Slightly	Slightly	Strongly	Slightly
30	Male	Postgraduate or doctorate degree	USA	USA	Strongly	Moderately	Strongly	Strongly	Strongly	Strongly	Strongly	Not at all	Strongly	Moderately	Not at all	Moderately	Slightly	Strongly	Not at all	Not at all	Strongly	Moderately	Moderately	Moderately	Strongly	Not at all	Not at all	Not at all	Moderately	Not at all	Slightly	Moderately	Strongly	Not at all	Slightly	Strongly	Not at all	Not at all	Slightly	Not at all	Moderately	Slightly	Slightly	Not at all	Not at all	Not at all	Not at all	Not at all	Not at all
45	Female	Postgraduate or doctorate degree	Canada	Canada	Strongly	Moderately	Strongly	Strongly	Strongly	Slightly	Not at all	Moderately	Slightly	Slightly	Not at all	Moderately	Moderately	Strongly	Not at all	Not at all	Strongly	Strongly	Moderately	Strongly	Strongly	Not at all	Not at all	Slightly	Strongly	Strongly	Strongly	Strongly	Strongly	Strongly	Not at all	Strongly	Strongly	Strongly	Moderately	Not at all	Strongly	Strongly	Strongly	Slightly	Slightly	Slightly	Slightly	Moderately	Not at all
51	Female	Postgraduate or doctorate degree	USA	USA	Strongly	Not at all	Strongly	Not at all	Strongly	Strongly	Strongly	Slightly	Moderately	Not at all	Not at all	Not at all	Slightly	Slightly	Not at all	Not at all	Strongly	Strongly	Strongly	Strongly	Strongly	Not at all	Not at all	Not at all	Strongly	Moderately	Strongly	Strongly	Not at all	Not at all	Strongly	Strongly	Moderately	Moderately	Slightly	Moderately	Moderately	Strongly	Strongly	Strongly	Strongly	Strongly	Moderately	Moderately	Not at all
31	Female	University degree	United States	United States	Moderately	Strongly	Strongly	Strongly	Moderately	Not at all	Not at all	Moderately	Moderately	Strongly	Not at all	Slightly	Not at all	Moderately	Not at all	Not at all	Not at all	Moderately	Moderately	Strongly	Moderately	Not at all	Not at all	Slightly	Moderately	Moderately	Moderately	Moderately	Strongly	Not at all	Slightly	Strongly	Strongly	Strongly	Moderately	Strongly	Moderately	Strongly	Strongly	Strongly	Strongly	Strongly	Strongly	Strongly	Moderately
38	Male	High school	United States	United States	Slightly	Moderately	Strongly	Moderately	Strongly	Strongly	Moderately	Not at all	Slightly	Slightly	Not at all	Slightly	Not at all	Not at all	Moderately	Not at all	Slightly	Slightly	Moderately	Moderately	Strongly	Slightly	Not at all	Slightly	Not at all	Not at all	Moderately	Moderately	Moderately	Moderately	Slightly	Strongly	Moderately	Moderately	Moderately	Moderately	Slightly	Slightly	Moderately	Moderately	Strongly	Strongly	Moderately	Strongly	Slightly
38	Male	University degree	Norway	United States	Strongly	Moderately	Strongly	Strongly	Strongly	Strongly	Moderately	Slightly	Slightly	Moderately	Slightly	Moderately	Not at all	Slightly	Not at all	Not at all	Slightly	Strongly	Strongly	Strongly	Strongly	Slightly	Slightly	Not at all	Strongly	Slightly	Moderately	Moderately	Strongly	Strongly	Slightly	Strongly	Strongly	Strongly	Strongly	Strongly	Strongly	Moderately	Strongly	Slightly	Moderately	Slightly	Strongly	Moderately	Not at all
51	Male	Postgraduate or doctorate degree	UK	USA	Slightly	Not at all	Strongly	Moderately	Slightly	Strongly	Strongly	Not at all	Not at all	Not at all	Not at all	Not at all	Slightly	Not at all	Slightly	Not at all	Not at all	Moderately	Moderately	Slightly	Slightly	Not at all	Not at all	Not at all	Slightly	Not at all	Slightly	Slightly	Slightly	Moderately	Strongly	Strongly	Strongly	Strongly	Slightly	Slightly	Strongly	Slightly	Strongly	Strongly	Strongly	Strongly	Not at all	Not at all	Not at all
35	Male	High school	United States	United States	Strongly	Moderately	Moderately	Moderately	Moderately	Moderately	Moderately	Moderately	Moderately	Strongly	Moderately	Moderately	Strongly	Strongly	Strongly	Not at all	Slightly	Slightly	Moderately	Moderately	Moderately	Slightly	Slightly	Slightly	Moderately	Strongly	Strongly	Moderately	Moderately	Slightly	Slightly	Strongly	Strongly	Strongly	Strongly	Moderately	Strongly	Moderately	Strongly	Slightly	Strongly	Strongly	Moderately	Not at all	Not at all
33	Male	University degree	Canada	Canada	Strongly	Strongly	Strongly	Slightly	Strongly	Strongly	Strongly	Moderately	Moderately	Strongly	Slightly	Moderately	Slightly	Moderately	Slightly	Not at all	Slightly	Moderately	Strongly	Strongly	Strongly	Moderately	Not at all	Slightly	Moderately	Slightly	Moderately	Moderately	Moderately	Not at all	Not at all	Moderately	Slightly	Not at all	Not at all	Not at all	Not at all	Not at all	Not at all	Not at all	Not at all	Not at all	Not at all	Not at all	Not at all
46	Male	Postgraduate or doctorate degree	USA	USA	Strongly	Slightly	Strongly	Moderately	Strongly	Slightly	Moderately	Slightly	Moderately	Slightly	Not at all	Slightly	Slightly	Moderately	Not at all	Strongly	Not at all	Slightly	Moderately	Moderately	Strongly	Not at all	Not at all	Not at all	Not at all	Not at all	Strongly	Not at all	Strongly	Slightly	Not at all	Strongly	Strongly	Strongly	Strongly	Not at all	Moderately	Slightly	Moderately	Moderately	Strongly	Moderately	Slightly	Strongly	Not at all
29	Male	University degree	US	US	Strongly	Slightly	Strongly	Strongly	Strongly	Moderately	Moderately	Slightly	Not at all	Moderately	Not at all	Slightly	Not at all	Slightly	Not at all	Not at all	Moderately	Moderately	Moderately	Strongly	Strongly	Not at all	Not at all	Moderately	Moderately	Not at all	Strongly	Strongly	Strongly	Not at all	Slightly	Strongly	Strongly	Strongly	Moderately	Slightly	Moderately	Strongly	Strongly	Moderately	Strongly	Strongly	Slightly	Strongly	Not at all
47	Male	High school	USA	USA	Moderately	Strongly	Strongly	Strongly	Moderately	Slightly	Moderately	Not at all	Moderately	Strongly	Not at all	Slightly	Not at all	Slightly	Not at all	Not at all	Moderately	Slightly	Strongly	Moderately	Strongly	Slightly	Slightly	Strongly	Moderately	Not at all	Not at all	Moderately	Moderately	Slightly	Moderately	Moderately	Slightly	Moderately	Not at all	Strongly	Slightly	Not at all	Moderately	Slightly	Strongly	Slightly	Not at all	Slightly	Not at all
36	Male	High school	United States	United States	Strongly	Strongly	Strongly	Moderately	Strongly	Moderately	Slightly	Moderately	Moderately	Strongly	Not at all	Slightly	Strongly	Moderately	Not at all	Not at all	Slightly	Slightly	Slightly	Slightly	Slightly	Not at all	Not at all	Slightly	Not at all	Not at all	Not at all	Not at all	Strongly	Not at all	Not at all	Slightly	Slightly	Not at all	Not at all	Not at all	Not at all	Slightly	Not at all	Not at all	Not at all	Not at all	Not at all	Not at all	Not at all
48	Male	University degree	USA	USA	Moderately	Slightly	Strongly	Slightly	Strongly	Moderately	Moderately	Not at all	Not at all	Slightly	Not at all	Moderately	Not at all	Moderately	Moderately	Not at all	Slightly	Strongly	Slightly	Moderately	Slightly	Not at all	Not at all	Not at all	Not at all	Slightly	Slightly	Slightly	Not at all	Slightly	Slightly	Moderately	Strongly	Moderately	Slightly	Slightly	Moderately	Slightly	Moderately	Slightly	Slightly	Moderately	Not at all	Not at all	Not at all
48	Male	University degree	USA	USA	Moderately	Slightly	Strongly	Slightly	Strongly	Moderately	Moderately	Not at all	Not at all	Slightly	Not at all	Moderately	Not at all	Moderately	Moderately	Not at all	Slightly	Strongly	Slightly	Moderately	Slightly	Not at all	Not at all	Not at all	Not at all	Slightly	Slightly	Slightly	Not at all	Slightly	Slightly	Moderately	Strongly	Moderately	Slightly	Slightly	Moderately	Slightly	Moderately	Slightly	Slightly	Moderately	Not at all	Not at all	Not at all
34	Male	University degree	USA	USA	Moderately	Strongly	Slightly	Slightly	Moderately	Slightly	Moderately	Strongly	Strongly	Slightly	Not at all	Strongly	Slightly	Strongly	Not at all	Not at all	Moderately	Slightly	Strongly	Slightly	Slightly	Not at all	Not at all	Slightly	Not at all	Not at all	Strongly	Not at all	Strongly	Moderately	Strongly	Strongly	Slightly	Not at all	Slightly	Strongly	Strongly	Moderately	Slightly	Not at all	Not at all	Not at all	Not at all	Slightly	Not at all
38	Male	High school	USA	USA	Slightly	Moderately	Strongly	Strongly	Strongly	Moderately	Strongly	Strongly	Strongly	Strongly	Not at all	Slightly	Slightly	Strongly	Not at all	Not at all	Strongly	Strongly	Strongly	Slightly	Strongly	Slightly	Slightly	Not at all	Slightly	Slightly	Slightly	Moderately	Strongly	Moderately	Strongly	Strongly	Strongly	Strongly	Strongly	Strongly	Moderately	Strongly	Strongly	Not at all	Slightly	Not at all	Not at all	Moderately	Not at all
35	Male	University degree	Usa	Oregon	Strongly	Not at all	Not at all	Not at all	Slightly	Slightly	Not at all	Not at all	Slightly	Not at all	Slightly	Slightly	Not at all	Moderately	Moderately	Not at all	Strongly	Strongly	Slightly	Moderately	Slightly	Not at all	Not at all	Not at all	Moderately	Strongly	Slightly	Strongly	Strongly	Strongly	Strongly	Strongly	Moderately	Slightly	Not at all	Strongly	Strongly	Strongly	Not at all	Strongly	Strongly	Not at all	Strongly	Not at all	Moderately
38	Male	High school	Usa	Usa	Strongly	Strongly	Strongly	Strongly	Moderately	Not at all	Slightly	Moderately	Strongly	Strongly	Not at all	Not at all	Not at all	Strongly	Moderately	Not at all	Not at all	Slightly	Strongly	Moderately	Strongly	Moderately	Slightly	Slightly	Strongly	Strongly	Strongly	Strongly	Strongly	Strongly	Strongly	Strongly	Strongly	Strongly	Strongly	Strongly	Strongly	Strongly	Strongly	Slightly	Strongly	Strongly	Slightly	Strongly	Not at all
40	Male	High school	United States	United States	Slightly	Not at all	Slightly	Slightly	Moderately	Slightly	Not at all	Slightly	Strongly	Strongly	Not at all	Moderately	Moderately	Strongly	Not at all	Not at all	Not at all	Strongly	Strongly	Strongly	Strongly	Not at all	Not at all	Moderately	Moderately	Strongly	Strongly	Strongly	Strongly	Moderately	Strongly	Strongly	Slightly	Not at all	Slightly	Not at all	Moderately	Strongly	Strongly	Moderately	Strongly	Strongly	Moderately	Not at all	Not at all
46	Male	Postgraduate or doctorate degree	USA	USA	Slightly	Slightly	Moderately	Slightly	Slightly	Slightly	Slightly	Moderately	Not at all	Slightly	Not at all	Slightly	Not at all	Not at all	Slightly	Not at all	Not at all	Not at all	Not at all	Slightly	Slightly	Not at all	Not at all	Not at all	Moderately	Moderately	Strongly	Strongly	Strongly	Strongly	Strongly	Strongly	Strongly	Strongly	Moderately	Not at all	Not at all	Strongly	Not at all	Not at all	Slightly	Slightly	Not at all	Moderately	Not at all
44	Male	University degree	USA	USA	Slightly	Strongly	Strongly	Strongly	Strongly	Strongly	Strongly	Strongly	Strongly	Strongly	Slightly	Strongly	Strongly	Strongly	Strongly	Not at all	Slightly	Strongly	Strongly	Moderately	Strongly	Moderately	Moderately	Slightly	Strongly	Slightly	Not at all	Not at all	Not at all	Not at all	Not at all	Not at all	Not at all	Not at all	Not at all	Not at all	Not at all	Not at all	Slightly	Not at all	Not at all	Slightly	Not at all	Not at all	Not at all
45	Male	University degree	US	US	Slightly	Slightly	Moderately	Moderately	Moderately	Slightly	Slightly	Moderately	Slightly	Moderately	Not at all	Not at all	Not at all	Slightly	Moderately	Not at all	Slightly	Slightly	Slightly	Slightly	Slightly	Not at all	Slightly	Not at all	Not at all	Moderately	Strongly	Strongly	Strongly	Slightly	Slightly	Slightly	Slightly	Not at all	Moderately	Moderately	Not at all	Slightly	Slightly	Slightly	Moderately	Slightly	Slightly	Moderately	Not at all
50	Female	University degree	USA	USA	Strongly	Slightly	Strongly	Slightly	Moderately	Moderately	Moderately	Slightly	Not at all	Not at all	Not at all	Not at all	Not at all	Slightly	Not at all	Not at all	Slightly	Slightly	Moderately	Slightly	Moderately	Strongly	Slightly	Slightly	Slightly	Slightly	Not at all	Not at all	Slightly	Not at all	Strongly	Slightly	Strongly	Moderately	Strongly	Slightly	Slightly	Strongly	Strongly	Slightly	Strongly	Strongly	Slightly	Slightly	Slightly
39	Female	High school	United States	United States	Strongly	Strongly	Strongly	Strongly	Strongly	Slightly	Strongly	Strongly	Strongly	Strongly	Strongly	Strongly	Slightly	Strongly	Moderately	Not at all	Not at all	Strongly	Strongly	Strongly	Strongly	Not at all	Slightly	Slightly	Strongly	Not at all	Strongly	Strongly	Strongly	Strongly	Strongly	Strongly	Strongly	Strongly	Moderately	Strongly	Not at all	Moderately	Strongly	Slightly	Strongly	Strongly	Strongly	Moderately	Strongly
42	Female	University degree	United States	United states	Not at all	Not at all	Not at all	Slightly	Slightly	Slightly	Not at all	Slightly	Slightly	Not at all	Not at all	Slightly	Not at all	Not at all	Not at all	Not at all	Not at all	Moderately	Slightly	Moderately	Moderately	Not at all	Not at all	Moderately	Slightly	Not at all	Slightly	Slightly	Strongly	Moderately	Moderately	Moderately	Moderately	Slightly	Strongly	Not at all	Moderately	Moderately	Not at all	Not at all	Not at all	Not at all	Not at all	Not at all	Not at all
31	Male	University degree	United States	United States	Strongly	Strongly	Strongly	Strongly	Strongly	Strongly	Strongly	Strongly	Strongly	Slightly	Moderately	Not at all	Moderately	Moderately	Not at all	Not at all	Strongly	Moderately	Strongly	Moderately	Strongly	Not at all	Not at all	Slightly	Moderately	Not at all	Strongly	Strongly	Strongly	Strongly	Strongly	Strongly	Strongly	Strongly	Not at all	Slightly	Slightly	Strongly	Strongly	Not at all	Slightly	Strongly	Not at all	Moderately	Moderately
56	Male	University degree		United States	Moderately	Slightly	Slightly	Moderately	Strongly	Slightly	Slightly	Moderately	Slightly	Moderately	Not at all	Slightly	Strongly	Slightly	Strongly	Not at all	Moderately	Not at all	Moderately	Slightly	Strongly	Not at all	Not at all	Not at all	Not at all	Slightly	Strongly	Strongly	Slightly	Slightly	Moderately	Moderately	Strongly	Strongly	Strongly	Slightly	Not at all	Strongly	Strongly	Strongly	Strongly	Strongly	Slightly	Strongly	Not at all
55	Male	University degree	United States	United States	Not at all	Strongly	Strongly	Not at all	Not at all	Slightly	Moderately	Not at all	Not at all	Slightly	Not at all	Not at all	Not at all	Not at all	Not at all	Not at all	Slightly	Slightly	Strongly	Slightly	Strongly	Slightly	Slightly	Not at all	Slightly	Slightly	Strongly	Strongly	Strongly	Moderately	Strongly	Strongly	Moderately	Strongly	Strongly	Slightly	Strongly	Strongly	Strongly	Strongly	Strongly	Moderately	Slightly	Strongly	Strongly
36	Male	University degree	United States	United States	Strongly	Strongly	Strongly	Strongly	Strongly	Strongly	Strongly	Strongly	Strongly	Strongly	Not at all	Not at all	Slightly	Strongly	Not at all	Not at all	Not at all	Moderately	Strongly	Strongly	Strongly	Not at all	Not at all	Strongly	Slightly	Not at all	Strongly	Strongly	Strongly	Moderately	Moderately	Strongly	Moderately	Not at all	Not at all	Slightly	Not at all	Strongly	Not at all	Not at all	Not at all	Not at all	Not at all	Not at all	Not at all
50	Male	Postgraduate or doctorate degree	United States	United States	Strongly	Slightly	Strongly	Strongly	Strongly	Slightly	Moderately	Slightly	Moderately	Moderately	Not at all	Slightly	Not at all	Slightly	Not at all	Moderately	Strongly	Moderately	Strongly	Moderately	Moderately	Not at all	Moderately	Slightly	Strongly	Slightly	Moderately	Moderately	Strongly	Moderately	Slightly	Strongly	Slightly	Slightly	Strongly	Not at all	Moderately	Strongly	Strongly	Strongly	Strongly	Slightly	Slightly	Slightly	Not at all
45	Male	High school	United States	United States	Not at all	Strongly	Moderately	Moderately	Moderately	Strongly	Strongly	Strongly	Strongly	Moderately	Not at all	Not at all	Slightly	Strongly	Not at all	Slightly	Strongly	Strongly	Strongly	Moderately	Slightly	Not at all	Not at all	Not at all	Slightly	Not at all	Not at all	Slightly	Strongly	Slightly	Not at all	Strongly	Strongly	Slightly	Slightly	Moderately	Not at all	Moderately	Moderately	Not at all	Strongly	Strongly	Strongly	Slightly	Not at all
55	Male	University degree	United States	United States	Slightly	Slightly	Moderately	Moderately	Strongly	Moderately	Slightly	Not at all	Moderately	Not at all	Not at all	Not at all	Not at all	Not at all	Not at all	Not at all	Not at all	Slightly	Slightly	Moderately	Slightly	Slightly	Not at all	Not at all	Slightly	Slightly	Moderately	Moderately	Slightly	Not at all	Not at all	Strongly	Moderately	Slightly	Slightly	Slightly	Not at all	Strongly	Not at all	Not at all	Not at all	Not at all	Not at all	Moderately	Not at all
41	Male	Postgraduate or doctorate degree	USA	USA	Moderately	Slightly	Strongly	Moderately	Strongly	Strongly	Strongly	Not at all	Moderately	Slightly	Not at all	Not at all	Not at all	Not at all	Slightly	Not at all	Not at all	Strongly	Moderately	Moderately	Strongly	Moderately	Strongly	Not at all	Not at all	Not at all	Moderately	Strongly	Moderately	Strongly	Strongly	Strongly	Strongly	Moderately	Moderately	Not at all	Not at all	Moderately	Not at all	Not at all	Strongly	Moderately	Not at all	Moderately	Not at all
47	Male	University degree	USA	USA	Strongly	Strongly	Strongly	Not at all	Strongly	Moderately	Moderately	Slightly	Slightly	Strongly	Slightly	Slightly	Strongly	Slightly	Not at all	Slightly	Slightly	Strongly	Strongly	Strongly	Strongly	Strongly	Strongly	Strongly	Strongly	Strongly	Strongly	Strongly	Strongly	Strongly	Strongly	Strongly	Strongly	Strongly	Strongly	Strongly	Strongly	Strongly	Strongly	Strongly	Strongly	Strongly	Strongly	Strongly	Strongly
49	Male	Postgraduate or doctorate degree	USA	USA	Strongly	Not at all	Moderately	Moderately	Slightly	Not at all	Slightly	Strongly	Strongly	Strongly	Moderately	Not at all	Slightly	Moderately	Strongly	Not at all	Moderately	Slightly	Slightly	Moderately	Slightly	Strongly	Not at all	Slightly	Strongly	Moderately	Strongly	Moderately	Strongly	Moderately	Moderately	Strongly	Strongly	Strongly	Strongly	Strongly	Strongly	Strongly	Strongly	Strongly	Strongly	Strongly	Slightly	Strongly	Not at all
45	Male	University degree	USA	USA	Strongly	Moderately	Strongly	Strongly	Slightly	Strongly	Strongly	Not at all	Not at all	Slightly	Not at all	Slightly	Not at all	Not at all	Not at all	Not at all	Moderately	Moderately	Slightly	Not at all	Not at all	Not at all	Not at all	Not at all	Slightly	Not at all	Moderately	Slightly	Moderately	Slightly	Not at all	Strongly	Moderately	Strongly	Moderately	Strongly	Not at all	Moderately	Slightly	Slightly	Moderately	Not at all	Moderately	Not at all	Not at all
37	Male	University degree	canada	mexico	Moderately	Slightly	Strongly	Strongly	Strongly	Moderately	Moderately	Slightly	Not at all	Slightly	Not at all	Slightly	Not at all	Not at all	Moderately	Slightly	Not at all	Slightly	Slightly	Moderately	Moderately	Not at all	Not at all	Slightly	Moderately	Slightly	Slightly	Not at all	Slightly	Not at all	Not at all	Slightly	Strongly	Slightly	Not at all	Not at all	Moderately	Not at all	Strongly	Strongly	Strongly	Strongly	Strongly	Slightly	Slightly
60	Male	Postgraduate or doctorate degree	united kingdom	switzerland	Slightly	Slightly	Strongly	Strongly	Moderately	Not at all	Not at all	Slightly	Strongly	Moderately	Not at all	Slightly	Moderately	Moderately	Not at all	Not at all	Slightly	Strongly	Strongly	Strongly	Strongly	Moderately	Not at all	Not at all	Moderately	Not at all	Strongly	Strongly	Strongly	Strongly	Moderately	Strongly	Moderately	Moderately	Not at all	Slightly	Moderately	Moderately	Moderately	Slightly	Slightly	Not at all	Not at all	Not at all	Not at all
40	Male	High school	USA	USA	Strongly	Moderately	Strongly	Strongly	Strongly	Moderately	Slightly	Not at all	Strongly	Moderately	Not at all	Not at all	Not at all	Strongly	Slightly	Not at all	Moderately	Strongly	Strongly	Strongly	Strongly	Moderately	Slightly	Moderately	Moderately	Moderately	Strongly	Strongly	Moderately	Slightly	Strongly	Moderately	Moderately	Not at all	Strongly	Not at all	Not at all	Slightly	Not at all	Not at all	Slightly	Slightly	Not at all	Not at all	Not at all
35	Male	University degree	United States	United States	Strongly	Moderately	Strongly	Strongly	Strongly	Moderately	Not at all	Not at all	Slightly	Not at all	Not at all	Not at all	Not at all	Not at all	Not at all	Not at all	Strongly	Strongly	Strongly	Strongly	Strongly	Not at all	Not at all	Slightly	Slightly	Not at all	Moderately	Not at all	Slightly	Not at all	Not at all	Strongly	Strongly	Strongly	Not at all	Strongly	Not at all	Strongly	Strongly	Strongly	Strongly	Strongly	Slightly	Strongly	Not at all
50	Male	Postgraduate or doctorate degree	USA	USA	Strongly	Moderately	Strongly	Strongly	Moderately	Moderately	Strongly	Moderately	Not at all	Moderately	Not at all	Slightly	Not at all	Slightly	Not at all	Not at all	Moderately	Moderately	Moderately	Strongly	Moderately	Not at all	Slightly	Slightly	Strongly	Moderately	Strongly	Strongly	Strongly	Strongly	Strongly	Strongly	Strongly	Moderately	Slightly	Moderately	Moderately	Moderately	Moderately	Moderately	Strongly	Strongly	Strongly	Strongly	Strongly
39	Male	University degree	United States	United States	Strongly	Strongly	Strongly	Moderately	Strongly	Strongly	Strongly	Slightly	Slightly	Strongly	Not at all	Slightly	Moderately	Slightly	Not at all	Not at all	Slightly	Strongly	Strongly	Slightly	Slightly	Not at all	Not at all	Not at all	Not at all	Moderately	Not at all	Moderately	Not at all	Slightly	Not at all	Not at all	Strongly	Strongly	Moderately	Moderately	Strongly	Strongly	Strongly	Strongly	Strongly	Strongly	Strongly	Slightly	Not at all
40	Male	University degree	Us	Us	Strongly	Not at all	Strongly	Strongly	Moderately	Slightly	Slightly	Slightly	Slightly	Moderately	Not at all	Slightly	Not at all	Slightly	Slightly	Slightly	Slightly	Strongly	Strongly	Strongly	Strongly	Moderately	Slightly	Moderately	Strongly	Strongly	Strongly	Strongly	Strongly	Strongly	Strongly	Strongly	Strongly	Strongly	Moderately	Strongly	Not at all	Strongly	Strongly	Strongly	Strongly	Strongly	Strongly	Strongly	Strongly
48	Female	University degree	USA	USA	Strongly	Strongly	Strongly	Strongly	Strongly	Strongly	Strongly	Strongly	Strongly	Not at all	Slightly	Slightly	Strongly	Strongly	Not at all	Slightly	Moderately	Strongly	Strongly	Strongly	Strongly	Moderately	Not at all	Not at all	Strongly	Not at all	Slightly	Not at all	Slightly	Slightly	Not at all	Slightly	Strongly	Strongly	Moderately	Strongly	Strongly	Strongly	Strongly	Strongly	Strongly	Strongly	Moderately	Moderately	Not at all
51	Female	University degree	USA	USA	Strongly	Strongly	Strongly	Strongly	Strongly	Strongly	Slightly	Not at all	Not at all	Strongly	Not at all	Not at all	Not at all	Not at all	Strongly	Not at all	Not at all	Strongly	Slightly	Strongly	Strongly	Slightly	Strongly	Slightly	Strongly	Strongly	Strongly	Strongly	Strongly	Strongly	Strongly	Strongly	Strongly	Strongly	Slightly	Strongly	Strongly	Strongly	Strongly	Strongly	Strongly	Strongly	Moderately	Strongly	Not at all
44	Male	University degree	United States	United States	Strongly	Not at all	Slightly	Slightly	Not at all	Not at all	Not at all	Not at all	Moderately	Moderately	Not at all	Not at all	Not at all	Not at all	Moderately	Moderately	Slightly	Moderately	Moderately	Strongly	Strongly	Not at all	Not at all	Not at all	Strongly	Strongly	Strongly	Strongly	Strongly	Strongly	Strongly	Strongly	Strongly	Strongly	Strongly	Strongly	Strongly	Strongly	Strongly	Moderately	Moderately	Slightly	Moderately	Moderately	Not at all
38	Male	High school	USA	USA	Moderately	Moderately	Moderately	Strongly	Strongly	Moderately	Moderately	Not at all	Moderately	Moderately	Not at all	Slightly	Not at all	Slightly	Not at all	Not at all	Moderately	Moderately	Strongly	Slightly	Slightly	Not at all	Not at all	Not at all	Not at all	Not at all	Strongly	Not at all	Moderately	Slightly	Moderately	Slightly	Slightly	Not at all	Not at all	Not at all	Slightly	Not at all	Not at all	Not at all	Not at all	Not at all	Slightly	Not at all	Not at all
41	Male	University degree	USA	USA	Strongly	Slightly	Strongly	Strongly	Strongly	Strongly	Moderately	Strongly	Slightly	Slightly	Strongly	Strongly	Not at all	Slightly	Not at all	Slightly	Strongly	Moderately	Moderately	Moderately	Moderately	Not at all	Slightly	Not at all	Moderately	Not at all	Slightly	Slightly	Moderately	Slightly	Slightly	Moderately	Moderately	Moderately	Moderately	Moderately	Moderately	Slightly	Not at all	Not at all	Not at all	Not at all	Slightly	Moderately	Not at all
57	Male	Postgraduate or doctorate degree	United States	United States	Moderately	Moderately	Strongly	Slightly	Strongly	Strongly	Strongly	Not at all	Moderately	Strongly	Not at all	Not at all	Not at all	Strongly	Not at all	Not at all	Slightly	Slightly	Slightly	Slightly	Slightly	Not at all	Not at all	Not at all	Moderately	Slightly	Moderately	Moderately	Moderately	Moderately	Slightly	Moderately	Strongly	Strongly	Moderately	Moderately	Moderately	Moderately	Moderately	Moderately	Strongly	Strongly	Strongly	Strongly	Not at all
41	Male	High school	USA	USA	Strongly	Slightly	Strongly	Strongly	Strongly	Not at all	Slightly	Not at all	Moderately	Strongly	Not at all	Slightly	Not at all	Slightly	Not at all	Not at all	Slightly	Slightly	Moderately	Moderately	Slightly	Slightly	Not at all	Not at all	Strongly	Not at all	Strongly	Strongly	Moderately	Strongly	Strongly	Strongly	Moderately	Not at all	Strongly	Strongly	Not at all	Strongly	Strongly	Slightly	Strongly	Not at all	Not at all	Not at all	Not at all
45	Male	University degree	USA	USA	Moderately	Not at all	Strongly	Moderately	Strongly	Moderately	Strongly	Not at all	Strongly	Strongly	Not at all	Not at all	Not at all	Strongly	Strongly	Slightly	Strongly	Strongly	Moderately	Strongly	Moderately	Slightly	Slightly	Moderately	Not at all	Moderately	Not at all	Not at all	Moderately	Not at all	Not at all	Strongly	Moderately	Slightly	Not at all	Moderately	Not at all	Strongly	Moderately	Strongly	Strongly	Strongly	Strongly	Strongly	Strongly
34	Female	Postgraduate or doctorate degree	United States	United States	Strongly	Slightly	Not at all	Slightly	Moderately	Strongly	Strongly	Not at all	Slightly	Strongly	Not at all	Slightly	Not at all	Not at all	Moderately	Not at all	Moderately	Strongly	Strongly	Slightly	Moderately	Not at all	Strongly	Slightly	Not at all	Not at all	Strongly	Slightly	Strongly	Slightly	Not at all	Strongly	Strongly	Moderately	Not at all	Strongly	Not at all	Moderately	Slightly	Slightly	Strongly	Strongly	Not at all	Strongly	Not at all
37	Male	University degree	United States	United States	Strongly	Strongly	Strongly	Strongly	Strongly	Strongly	Strongly	Strongly	Strongly	Strongly	Slightly	Strongly	Strongly	Strongly	Strongly	Moderately	Slightly	Strongly	Strongly	Strongly	Strongly	Strongly	Strongly	Strongly	Slightly	Slightly	Strongly	Strongly	Slightly	Not at all	Not at all	Moderately	Moderately	Moderately	Strongly	Moderately	Moderately	Slightly	Strongly	Strongly	Strongly	Strongly	Slightly	Strongly	Moderately
45	Male	High school	Germany	USA	Not at all	Slightly	Strongly	Strongly	Strongly	Moderately	Slightly	Slightly	Slightly	Not at all	Not at all	Slightly	Slightly	Not at all	Moderately	Not at all	Moderately	Moderately	Strongly	Slightly	Moderately	Not at all	Not at all	Not at all	Moderately	Slightly	Not at all	Slightly	Slightly	Not at all	Not at all	Strongly	Strongly	Slightly	Moderately	Slightly	Slightly	Moderately	Strongly	Moderately	Strongly	Moderately	Moderately	Moderately	Not at all
21	Male	High school	United States	United States	Strongly	Moderately	Strongly	Slightly	Strongly	Strongly	Strongly	Moderately	Strongly	Strongly	Not at all	Not at all	Not at all	Strongly	Moderately	Not at all	Moderately	Strongly	Moderately	Strongly	Moderately	Strongly	Strongly	Strongly	Moderately	Strongly	Strongly	Strongly	Strongly	Strongly	Strongly	Strongly	Strongly	Strongly	Moderately	Slightly	Strongly	Strongly	Strongly	Moderately	Strongly	Strongly	Strongly	Not at all	Slightly
40	Male	Postgraduate or doctorate degree	US	US	Strongly	Moderately	Moderately	Moderately	Strongly	Moderately	Strongly	Slightly	Moderately	Moderately	Not at all	Not at all	Not at all	Slightly	Not at all	Not at all	Moderately	Moderately	Moderately	Moderately	Slightly	Not at all	Not at all	Not at all	Slightly	Not at all	Moderately	Strongly	Strongly	Strongly	Moderately	Moderately	Moderately	Slightly	Not at all	Strongly	Moderately	Strongly	Strongly	Strongly	Strongly	Moderately	Moderately	Moderately	Not at all
45	Female	High school	USA	USA	Strongly	Slightly	Strongly	Strongly	Strongly	Slightly	Slightly	Strongly	Slightly	Strongly	Moderately	Slightly	Slightly	Moderately	Not at all	Not at all	Slightly	Moderately	Moderately	Strongly	Strongly	Strongly	Moderately	Moderately	Strongly	Moderately	Strongly	Strongly	Strongly	Moderately	Moderately	Strongly	Strongly	Strongly	Not at all	Strongly	Strongly	Slightly	Strongly	Strongly	Strongly	Strongly	Strongly	Strongly	Moderately
48	Female	Postgraduate or doctorate degree	England	USA	Moderately	Strongly	Slightly	Strongly	Strongly	Strongly	Strongly	Moderately	Strongly	Strongly	Slightly	Not at all	Not at all	Moderately	Not at all	Moderately	Not at all	Strongly	Strongly	Strongly	Strongly	Moderately	Not at all	Moderately	Strongly	Slightly	Strongly	Strongly	Strongly	Strongly	Strongly	Strongly	Strongly	Strongly	Strongly	Moderately	Strongly	Strongly	Moderately	Slightly	Slightly	Not at all	Not at all	Not at all	Not at all
47	Male	University degree	United States	United States	Slightly	Slightly	Strongly	Strongly	Moderately	Not at all	Not at all	Slightly	Slightly	Strongly	Not at all	Slightly	Moderately	Slightly	Not at all	Not at all	Strongly	Strongly	Strongly	Moderately	Strongly	Slightly	Slightly	Strongly	Strongly	Strongly	Strongly	Strongly	Strongly	Strongly	Strongly	Strongly	Strongly	Strongly	Moderately	Strongly	Strongly	Strongly	Strongly	Not at all	Strongly	Strongly	Strongly	Slightly	Not at all
38	Female	High school	Canada	Canada	Strongly	Moderately	Strongly	Strongly	Strongly	Moderately	Moderately	Slightly	Slightly	Slightly	Not at all	Slightly	Slightly	Slightly	Not at all	Not at all	Moderately	Strongly	Strongly	Moderately	Strongly	Moderately	Slightly	Moderately	Slightly	Slightly	Strongly	Slightly	Strongly	Strongly	Strongly	Strongly	Strongly	Strongly	Moderately	Strongly	Slightly	Moderately	Strongly	Strongly	Moderately	Moderately	Slightly	Not at all	Not at all
45	Female	Postgraduate or doctorate degree	United States	United States	Strongly	Slightly	Moderately	Slightly	Moderately	Moderately	Moderately	Strongly	Not at all	Strongly	Not at all	Strongly	Not at all	Not at all	Moderately	Strongly	Moderately	Strongly	Moderately	Moderately	Slightly	Not at all	Slightly	Moderately	Strongly	Strongly	Moderately	Slightly	Strongly	Not at all	Not at all	Slightly	Slightly	Not at all	Moderately	Not at all	Slightly	Not at all	Strongly	Strongly	Strongly	Moderately	Strongly	Not at all	Strongly
27	Female	High school	Canada	Canada	Strongly	Moderately	Strongly	Strongly	Strongly	Moderately	Moderately	Not at all	Slightly	Strongly	Not at all	Slightly	Not at all	Strongly	Strongly	Not at all	Slightly	Strongly	Strongly	Strongly	Strongly	Strongly	Strongly	Strongly	Moderately	Strongly	Strongly	Strongly	Slightly	Not at all	Not at all	Moderately	Strongly	Moderately	Slightly	Moderately	Not at all	Slightly	Strongly	Strongly	Strongly	Strongly	Not at all	Strongly	Strongly
52	Male	High school	USA	USA	Slightly	Moderately	Slightly	Strongly	Slightly	Moderately	Moderately	Slightly	Slightly	Strongly	Moderately	Slightly	Slightly	Slightly	Strongly	Not at all	Moderately	Strongly	Strongly	Strongly	Strongly	Not at all	Not at all	Moderately	Strongly	Strongly	Strongly	Strongly	Strongly	Strongly	Strongly	Strongly	Strongly	Strongly	Strongly	Strongly	Strongly	Strongly	Strongly	Strongly	Strongly	Strongly	Strongly	Strongly	Not at all
34	Male	University degree	USA	USA	Strongly	Strongly	Strongly	Strongly	Strongly	Strongly	Strongly	Slightly	Strongly	Strongly	Moderately	Not at all	Slightly	Strongly	Slightly	Not at all	Moderately	Strongly	Strongly	Strongly	Strongly	Not at all	Not at all	Moderately	Strongly	Strongly	Slightly	Moderately	Strongly	Strongly	Strongly	Strongly	Strongly	Strongly	Strongly	Strongly	Strongly	Strongly	Strongly	Strongly	Strongly	Strongly	Strongly	Strongly	Strongly
55	Male	Postgraduate or doctorate degree	United States	United States	Strongly	Moderately	Strongly	Slightly	Moderately	Not at all	Strongly	Not at all	Strongly	Strongly	Not at all	Slightly	Slightly	Strongly	Not at all	Not at all	Slightly	Slightly	Strongly	Strongly	Strongly	Moderately	Moderately	Slightly	Not at all	Strongly	Moderately	Strongly	Not at all	Strongly	Strongly	Not at all	Strongly	Not at all	Not at all	Strongly	Strongly	Not at all	Strongly	Strongly	Strongly	Not at all	Not at all	Not at all	Not at all
56	Male	University degree	USA	USA	Moderately	Moderately	Strongly	Strongly	Strongly	Slightly	Slightly	Moderately	Strongly	Slightly	Not at all	Strongly	Slightly	Strongly	Not at all	Not at all	Moderately	Moderately	Moderately	Moderately	Moderately	Strongly	Not at all	Moderately	Strongly	Moderately	Moderately	Slightly	Strongly	Slightly	Slightly	Strongly	Strongly	Strongly	Strongly	Slightly	Strongly	Moderately	Slightly	Not at all	Not at all	Not at all	Strongly	Moderately	Moderately
56	Male	University degree	USA	USA	Moderately	Moderately	Strongly	Strongly	Strongly	Slightly	Slightly	Moderately	Strongly	Slightly	Not at all	Strongly	Slightly	Strongly	Not at all	Not at all	Moderately	Moderately	Moderately	Moderately	Moderately	Strongly	Not at all	Moderately	Strongly	Moderately	Moderately	Slightly	Strongly	Slightly	Slightly	Strongly	Strongly	Strongly	Strongly	Slightly	Strongly	Moderately	Slightly	Not at all	Not at all	Not at all	Strongly	Moderately	Moderately
51	Male	High school	United States	United States	Slightly	Not at all	Moderately	Moderately	Slightly	Moderately	Slightly	Not at all	Slightly	Slightly	Slightly	Slightly	Not at all	Slightly	Slightly	Not at all	Slightly	Not at all	Not at all	Slightly	Slightly	Slightly	Not at all	Moderately	Slightly	Slightly	Slightly	Slightly	Slightly	Slightly	Slightly	Strongly	Strongly	Moderately	Moderately	Slightly	Slightly	Slightly	Slightly	Slightly	Moderately	Moderately	Strongly	Slightly	Slightly
38	Male	High school	US	US	Slightly	Not at all	Slightly	Strongly	Slightly	Not at all	Slightly	Slightly	Slightly	Moderately	Not at all	Slightly	Not at all	Slightly	Not at all	Not at all	Slightly	Slightly	Slightly	Moderately	Moderately	Not at all	Not at all	Not at all	Moderately	Not at all	Moderately	Moderately	Moderately	Strongly	Not at all	Strongly	Strongly	Strongly	Slightly	Moderately	Not at all	Slightly	Moderately	Moderately	Strongly	Strongly	Slightly	Strongly	Strongly
43	Male	University degree	USA	USA	Strongly	Moderately	Strongly	Strongly	Strongly	Moderately	Slightly	Strongly	Strongly	Strongly	Slightly	Slightly	Slightly	Moderately	Slightly	Not at all	Not at all	Strongly	Strongly	Strongly	Strongly	Strongly	Slightly	Moderately	Moderately	Strongly	Strongly	Moderately	Moderately	Moderately	Not at all	Strongly	Moderately	Not at all	Not at all	Not at all	Not at all	Slightly	Slightly	Slightly	Strongly	Strongly	Strongly	Moderately	Not at all
56	Male	University degree	USA	USA	Moderately	Strongly	Strongly	Moderately	Moderately	Slightly	Slightly	Moderately	Slightly	Slightly	Not at all	Moderately	Slightly	Slightly	Slightly	Not at all	Slightly	Strongly	Strongly	Strongly	Strongly	Not at all	Not at all	Slightly	Slightly	Moderately	Strongly	Strongly	Strongly	Strongly	Strongly	Strongly	Strongly	Slightly	Strongly	Slightly	Moderately	Moderately	Strongly	Slightly	Slightly	Not at all	Not at all	Strongly	Not at all
35	Male	High school	United States	United States	Strongly	Moderately	Strongly	Moderately	Moderately	Moderately	Strongly	Moderately	Strongly	Strongly	Not at all	Not at all	Not at all	Strongly	Strongly	Not at all	Slightly	Strongly	Strongly	Strongly	Strongly	Not at all	Not at all	Slightly	Strongly	Moderately	Strongly	Strongly	Strongly	Moderately	Slightly	Strongly	Strongly	Strongly	Moderately	Strongly	Strongly	Strongly	Strongly	Strongly	Strongly	Strongly	Moderately	Strongly	Strongly
28	Male	University degree	Mexico	Mexico	Moderately	Slightly	Strongly	Not at all	Slightly	Strongly	Strongly	Not at all	Not at all	Not at all	Not at all	Not at all	Slightly	Slightly	Not at all	Slightly	Moderately	Slightly	Moderately	Moderately	Strongly	Not at all	Not at all	Not at all	Not at all	Not at all	Moderately	Moderately	Moderately	Slightly	Strongly	Strongly	Strongly	Strongly	Slightly	Slightly	Moderately	Strongly	Moderately	Moderately	Slightly	Not at all	Not at all	Moderately	Not at all
30	Male	High school	United States	United States	Strongly	Moderately	Strongly	Strongly	Moderately	Slightly	Not at all	Slightly	Not at all	Strongly	Not at all	Not at all	Not at all	Slightly	Not at all	Not at all	Strongly	Moderately	Moderately	Moderately	Strongly	Moderately	Moderately	Slightly	Moderately	Strongly	Strongly	Strongly	Strongly	Slightly	Slightly	Strongly	Strongly	Strongly	Moderately	Slightly	Strongly	Moderately	Strongly	Strongly	Strongly	Strongly	Not at all	Moderately	Slightly
63	Male	Postgraduate or doctorate degree	United States	United States	Not at all	Not at all	Strongly	Strongly	Moderately	Moderately	Not at all	Slightly	Moderately	Not at all	Not at all	Strongly	Moderately	Not at all	Not at all	Not at all	Moderately	Not at all	Moderately	Not at all	Moderately	Moderately	Slightly	Not at all	Not at all	Not at all	Not at all	Not at all	Slightly	Not at all	Not at all	Strongly	Moderately	Moderately	Slightly	Not at all	Moderately	Not at all	Not at all	Not at all	Not at all	Not at all	Not at all	Not at all	Not at all
35	Male	High school	USA	USA	Strongly	Moderately	Strongly	Moderately	Strongly	Strongly	Strongly	Moderately	Moderately	Slightly	Moderately	Not at all	Not at all	Slightly	Slightly	Not at all	Moderately	Strongly	Slightly	Strongly	Strongly	Not at all	Strongly	Slightly	Moderately	Slightly	Strongly	Strongly	Strongly	Strongly	Strongly	Strongly	Strongly	Strongly	Strongly	Strongly	Moderately	Strongly	Strongly	Strongly	Moderately	Strongly	Strongly	Not at all	Not at all
39	Male	High school	USA	USA	Strongly	Not at all	Strongly	Strongly	Moderately	Strongly	Strongly	Not at all	Not at all	Slightly	Not at all	Moderately	Not at all	Not at all	Not at all	Not at all	Strongly	Moderately	Strongly	Slightly	Slightly	Strongly	Strongly	Slightly	Not at all	Slightly	Not at all	Not at all	Not at all	Not at all	Not at all	Not at all	Slightly	Moderately	Not at all	Strongly	Strongly	Strongly	Strongly	Strongly	Strongly	Strongly	Strongly	Strongly	Strongly
26	Male	High school	United states	Unites States	Strongly	Strongly	Strongly	Moderately	Strongly	Strongly	Strongly	Moderately	Strongly	Strongly	Slightly	Not at all	Not at all	Moderately	Moderately	Not at all	Not at all	Moderately	Strongly	Moderately	Strongly	Not at all	Not at all	Moderately	Slightly	Not at all	Strongly	Strongly	Strongly	Moderately	Moderately	Strongly	Strongly	Slightly	Moderately	Moderately	Slightly	Slightly	Moderately	Moderately	Moderately	Not at all	Strongly	Slightly	Not at all
46	Male	Postgraduate or doctorate degree	United States	United States	Moderately	Slightly	Moderately	Strongly	Slightly	Slightly	Not at all	Slightly	Moderately	Strongly	Not at all	Not at all	Not at all	Slightly	Strongly	Not at all	Slightly	Moderately	Moderately	Moderately	Moderately	Slightly	Slightly	Slightly	Slightly	Moderately	Moderately	Strongly	Slightly	Not at all	Slightly	Strongly	Strongly	Strongly	Moderately	Moderately	Slightly	Slightly	Moderately	Not at all	Strongly	Not at all	Not at all	Moderately	Not at all
53	Male	University degree	United States	United States	Not at all	Slightly	Strongly	Moderately	Strongly	Moderately	Moderately	Not at all	Moderately	Slightly	Not at all	Strongly	Not at all	Slightly	Not at all	Not at all	Strongly	Not at all	Moderately	Not at all	Slightly	Not at all	Not at all	Not at all	Not at all	Not at all	Strongly	Strongly	Strongly	Slightly	Not at all	Strongly	Strongly	Strongly	Strongly	Not at all	Not at all	Strongly	Not at all	Not at all	Strongly	Strongly	Strongly	Strongly	Strongly
56	Male	University degree	USA	USA	Strongly	Not at all	Strongly	Not at all	Strongly	Moderately	Not at all	Not at all	Strongly	Not at all	Not at all	Strongly	Strongly	Moderately	Not at all	Not at all	Moderately	Not at all	Moderately	Moderately	Moderately	Not at all	Slightly	Slightly	Slightly	Slightly	Not at all	Strongly	Moderately	Slightly	Moderately	Moderately	Slightly	Not at all	Slightly	Not at all	Not at all	Slightly	Slightly	Moderately	Strongly	Moderately	Slightly	Not at all	Not at all
44	Male	High school	USA	USA	Moderately	Not at all	Strongly	Strongly	Strongly	Strongly	Moderately	Moderately	Strongly	Strongly	Slightly	Strongly	Moderately	Strongly	Not at all	Not at all	Not at all	Slightly	Strongly	Strongly	Moderately	Not at all	Not at all	Moderately	Moderately	Moderately	Strongly	Moderately	Strongly	Moderately	Strongly	Strongly	Moderately	Moderately	Moderately	Slightly	Strongly	Moderately	Strongly	Moderately	Strongly	Moderately	Strongly	Slightly	Not at all
33	Male	High school	United States	United States	Strongly	Slightly	Strongly	Strongly	Strongly	Strongly	Strongly	Strongly	Strongly	Strongly	Not at all	Slightly	Slightly	Strongly	Not at all	Not at all	Not at all	Strongly	Strongly	Strongly	Strongly	Not at all	Not at all	Strongly	Strongly	Not at all	Strongly	Strongly	Strongly	Strongly	Not at all	Strongly	Strongly	Strongly	Strongly	Strongly	Strongly	Strongly	Strongly	Strongly	Strongly	Strongly	Strongly	Strongly	Strongly
59	Female	Postgraduate or doctorate degree	USA	Usa	Strongly	Slightly	Moderately	Strongly	Not at all	Strongly	Moderately	Not at all	Not at all	Strongly	Not at all	Not at all	Not at all	Not at all	Not at all	Not at all	Strongly	Strongly	Strongly	Strongly	Strongly	Strongly	Strongly	Moderately	Strongly	Strongly	Strongly	Strongly	Strongly	Not at all	Not at all	Slightly	Strongly	Strongly	Moderately	Not at all	Not at all	Slightly	Strongly	Strongly	Strongly	Strongly	Not at all	Slightly	Moderately
59	Female	Postgraduate or doctorate degree	USA	Usa	Strongly	Slightly	Moderately	Strongly	Not at all	Strongly	Moderately	Not at all	Not at all	Strongly	Not at all	Not at all	Not at all	Not at all	Not at all	Not at all	Strongly	Strongly	Strongly	Strongly	Strongly	Strongly	Strongly	Moderately	Strongly	Strongly	Strongly	Strongly	Strongly	Not at all	Not at all	Slightly	Strongly	Strongly	Moderately	Not at all	Not at all	Slightly	Strongly	Strongly	Strongly	Strongly	Not at all	Slightly	Moderately
59	Female	Postgraduate or doctorate degree	USA	Usa	Strongly	Slightly	Moderately	Strongly	Not at all	Strongly	Moderately	Not at all	Not at all	Strongly	Not at all	Not at all	Not at all	Not at all	Not at all	Not at all	Strongly	Strongly	Strongly	Strongly	Strongly	Strongly	Strongly	Moderately	Strongly	Strongly	Strongly	Strongly	Strongly	Not at all	Not at all	Slightly	Strongly	Strongly	Moderately	Not at all	Not at all	Slightly	Strongly	Strongly	Strongly	Strongly	Not at all	Slightly	Moderately
42	Female	University degree	USA	USA	Strongly	Moderately	Strongly	Not at all	Strongly	Moderately	Slightly	Not at all	Strongly	Strongly	Not at all	Not at all	Not at all	Strongly	Not at all	Not at all	Not at all	Slightly	Not at all	Strongly	Not at all	Not at all	Not at all	Not at all	Not at all	Not at all	Strongly	Strongly	Strongly	Not at all	Not at all	Slightly	Moderately	Slightly	Moderately	Not at all	Not at all	Not at all	Not at all	Not at all	Not at all	Not at all	Not at all	Not at all	Not at all
40	Female	University degree	South Korea	United States	Slightly	Strongly	Strongly	Strongly	Moderately	Strongly	Strongly	Strongly	Moderately	Moderately	Not at all	Not at all	Slightly	Not at all	Not at all	Not at all	Moderately	Not at all	Slightly	Moderately	Slightly	Not at all	Strongly	Strongly	Not at all	Not at all	Slightly	Not at all	Slightly	Not at all	Not at all	Slightly	Moderately	Moderately	Strongly	Not at all	Not at all	Not at all	Not at all	Not at all	Moderately	Slightly	Not at all	Not at all	Not at all
67	Female	Postgraduate or doctorate degree	US	US	Not at all	Not at all	Strongly	Strongly	Strongly	Slightly	Slightly	Not at all	Not at all	Slightly	Not at all	Not at all	Not at all	Moderately	Not at all	Not at all	Strongly	Slightly	Slightly	Slightly	Slightly	Not at all	Not at all	Not at all	Slightly	Not at all	Not at all	Not at all	Moderately	Not at all	Not at all	Moderately	Moderately	Not at all	Not at all	Not at all	Not at all	Not at all	Not at all	Not at all	Not at all	Not at all	Slightly	Not at all	Not at all
33	Female	High school	United States	United States	Slightly	Moderately	Strongly	Strongly	Strongly	Strongly	Strongly	Moderately	Strongly	Strongly	Moderately	Slightly	Not at all	Slightly	Not at all	Not at all	Slightly	Moderately	Moderately	Moderately	Moderately	Not at all	Not at all	Not at all	Moderately	Not at all	Strongly	Moderately	Strongly	Slightly	Strongly	Strongly	Slightly	Not at all	Not at all	Not at all	Slightly	Slightly	Strongly	Slightly	Slightly	Not at all	Not at all	Moderately	Not at all
57	Female	University degree	Canada	Canada	Strongly	Moderately	Strongly	Strongly	Strongly	Strongly	Strongly	Not at all	Strongly	Strongly	Not at all	Strongly	Slightly	Strongly	Not at all	Not at all	Not at all	Strongly	Strongly	Strongly	Strongly	Moderately	Moderately	Not at all	Strongly	Not at all	Strongly	Strongly	Strongly	Strongly	Strongly	Strongly	Strongly	Strongly	Strongly	Strongly	Strongly	Strongly	Strongly	Strongly	Strongly	Strongly	Strongly	Strongly	Strongly
68	Female	Postgraduate or doctorate degree	USA	USA	Strongly	Moderately	Strongly	Strongly	Strongly	Strongly	Strongly	Slightly	Strongly	Moderately	Not at all	Strongly	Not at all	Strongly	Not at all	Not at all	Strongly	Strongly	Moderately	Strongly	Strongly	Moderately	Not at all	Not at all	Strongly	Not at all	Not at all	Slightly	Slightly	Strongly	Moderately	Strongly	Strongly	Strongly	Strongly	Moderately	Moderately	Strongly	Strongly	Moderately	Strongly	Strongly	Strongly	Moderately	Slightly
56	Male	Postgraduate or doctorate degree	US	US	Not at all	Not at all	Strongly	Moderately	Moderately	Strongly	Strongly	Not at all	Not at all	Not at all	Not at all	Not at all	Not at all	Not at all	Not at all	Not at all	Slightly	Moderately	Moderately	Strongly	Strongly	Moderately	Not at all	Not at all	Slightly	Not at all	Strongly	Strongly	Strongly	Strongly	Strongly	Strongly	Strongly	Strongly	Slightly	Strongly	Strongly	Strongly	Slightly	Slightly	Slightly	Moderately	Not at all	Slightly	Not at all
32	Male	High school	United States	United States	Strongly	Moderately	Strongly	Not at all	Strongly	Slightly	Slightly	Not at all	Moderately	Strongly	Not at all	Not at all	Not at all	Moderately	Moderately	Not at all	Moderately	Moderately	Strongly	Moderately	Moderately	Slightly	Not at all	Slightly	Strongly	Moderately	Moderately	Moderately	Moderately	Moderately	Strongly	Strongly	Strongly	Moderately	Slightly	Moderately	Slightly	Slightly	Moderately	Strongly	Strongly	Strongly	Strongly	Strongly	Strongly
50	Male	University degree	Switzerland	New Zealand	Strongly	Slightly	Strongly	Moderately	Strongly	Moderately	Moderately	Not at all	Slightly	Moderately	Not at all	Not at all	Slightly	Moderately	Not at all	Not at all	Slightly	Moderately	Moderately	Moderately	Moderately	Not at all	Not at all	Slightly	Not at all	Slightly	Slightly	Slightly	Not at all	Slightly	Not at all	Slightly	Slightly	Not at all	Slightly	Moderately	Not at all	Slightly	Not at all	Not at all	Not at all	Slightly	Not at all	Not at all	Not at all
32	Male	High school	Usa	Usa	Not at all	Slightly	Slightly	Moderately	Slightly	Slightly	Slightly	Not at all	Not at all	Moderately	Not at all	Strongly	Not at all	Slightly	Not at all	Not at all	Strongly	Moderately	Strongly	Strongly	Strongly	Not at all	Not at all	Slightly	Slightly	Moderately	Strongly	Slightly	Strongly	Moderately	Moderately	Moderately	Not at all	Slightly	Slightly	Slightly	Not at all	Slightly	Slightly	Slightly	Strongly	Slightly	Moderately	Not at all	Slightly
69	Female	High school	Uk	Canada	Not at all	Strongly	Strongly	Strongly	Strongly	Strongly	Moderately	Strongly	Strongly	Strongly	Not at all	Slightly	Not at all	Moderately	Not at all	Not at all	Moderately	Not at all	Not at all	Not at all	Not at all	Not at all	Not at all	Not at all	Not at all	Strongly	Strongly	Strongly	Not at all	Strongly	Strongly	Moderately	Strongly	Strongly	Strongly	Slightly	Slightly	Strongly	Strongly	Moderately	Moderately	Slightly	Not at all	Not at all	Not at all
40	Male	University degree	USA	USA	Slightly	Strongly	Slightly	Strongly	Not at all	Not at all	Not at all	Slightly	Not at all	Strongly	Not at all	Slightly	Strongly	Slightly	Slightly	Not at all	Slightly	Strongly	Strongly	Strongly	Strongly	Not at all	Not at all	Slightly	Strongly	Moderately	Strongly	Strongly	Strongly	Strongly	Strongly	Strongly	Strongly	Strongly	Slightly	Strongly	Strongly	Strongly	Strongly	Strongly	Strongly	Strongly	Strongly	Strongly	Slightly
52	Male	Postgraduate or doctorate degree	U.S.	U.S.	Slightly	Moderately	Strongly	Not at all	Strongly	Strongly	Strongly	Slightly	Strongly	Strongly	Not at all	Strongly	Moderately	Moderately	Strongly	Not at all	Not at all	Strongly	Strongly	Strongly	Strongly	Not at all	Strongly	Moderately	Moderately	Moderately	Strongly	Strongly	Strongly	Strongly	Strongly	Strongly	Strongly	Strongly	Moderately	Slightly	Moderately	Moderately	Not at all	Not at all	Not at all	Not at all	Not at all	Not at all	Not at all
51	Male	High school	United States	United States	Not at all	Not at all	Slightly	Moderately	Strongly	Moderately	Moderately	Not at all	Slightly	Not at all	Not at all	Not at all	Not at all	Not at all	Not at all	Not at all	Slightly	Slightly	Slightly	Slightly	Not at all	Not at all	Not at all	Not at all	Not at all	Not at all	Slightly	Slightly	Moderately	Slightly	Not at all	Strongly	Not at all	Not at all	Not at all	Not at all	Not at all	Slightly	Slightly	Slightly	Slightly	Slightly	Not at all	Slightly	Not at all
42	Male	University degree	United States	United States	Moderately	Strongly	Strongly	Strongly	Strongly	Strongly	Moderately	Moderately	Moderately	Slightly	Slightly	Not at all	Slightly	Not at all	Not at all	Not at all	Strongly	Strongly	Strongly	Not at all	Not at all	Not at all	Moderately	Slightly	Slightly	Moderately	Slightly	Slightly	Slightly	Not at all	Slightly	Strongly	Strongly	Moderately	Moderately	Moderately	Strongly	Moderately	Not at all	Not at all	Not at all	Not at all	Slightly	Moderately	Not at all
51	Male	Postgraduate or doctorate degree	USA	USA	Strongly	Slightly	Moderately	Moderately	Moderately	Not at all	Not at all	Slightly	Slightly	Moderately	Not at all	Not at all	Not at all	Slightly	Moderately	Not at all	Slightly	Strongly	Strongly	Slightly	Strongly	Slightly	Slightly	Moderately	Slightly	Moderately	Slightly	Moderately	Strongly	Strongly	Not at all	Strongly	Moderately	Moderately	Slightly	Slightly	Slightly	Slightly	Slightly	Not at all	Moderately	Slightly	Slightly	Slightly	Not at all
40	Female	Postgraduate or doctorate degree	United States	United States	Moderately	Strongly	Strongly	Strongly	Strongly	Slightly	Slightly	Not at all	Slightly	Strongly	Not at all	Not at all	Not at all	Slightly	Not at all	Not at all	Strongly	Strongly	Strongly	Moderately	Strongly	Not at all	Slightly	Slightly	Moderately	Not at all	Moderately	Slightly	Moderately	Not at all	Not at all	Slightly	Slightly	Not at all	Not at all	Not at all	Not at all	Not at all	Strongly	Strongly	Strongly	Strongly	Not at all	Slightly	Not at all
52	Male	Postgraduate or doctorate degree	U.S.	U.S.	Slightly	Slightly	Moderately	Moderately	Moderately	Slightly	Not at all	Not at all	Strongly	Not at all	Not at all	Not at all	Not at all	Moderately	Not at all	Not at all	Moderately	Moderately	Slightly	Strongly	Slightly	Slightly	Not at all	Not at all	Not at all	Not at all	Slightly	Slightly	Moderately	Not at all	Not at all	Not at all	Not at all	Not at all	Not at all	Not at all	Not at all	Not at all	Not at all	Not at all	Not at all	Not at all	Not at all	Not at all	Not at all
38	Male	High school	Canada	Canada	Not at all	Moderately	Strongly	Slightly	Strongly	Strongly	Strongly	Moderately	Slightly	Slightly	Not at all	Slightly	Not at all	Strongly	Not at all	Not at all	Strongly	Not at all	Moderately	Not at all	Slightly	Slightly	Not at all	Not at all	Slightly	Not at all	Not at all	Not at all	Moderately	Moderately	Not at all	Strongly	Slightly	Slightly	Not at all	Strongly	Strongly	Moderately	Not at all	Not at all	Not at all	Not at all	Slightly	Not at all	Not at all
54	Male	University degree	USA	USA	Moderately	Slightly	Strongly	Moderately	Strongly	Slightly	Slightly	Slightly	Slightly	Slightly	Not at all	Slightly	Not at all	Slightly	Not at all	Slightly	Slightly	Moderately	Strongly	Moderately	Strongly	Not at all	Not at all	Slightly	Slightly	Slightly	Slightly	Slightly	Moderately	Strongly	Moderately	Moderately	Strongly	Moderately	Not at all	Slightly	Not at all	Strongly	Not at all	Not at all	Not at all	Not at all	Not at all	Strongly	Not at all
59	Male	High school	USA	USA	Slightly	Not at all	Strongly	Strongly	Strongly	Moderately	Not at all	Slightly	Strongly	Not at all	Not at all	Not at all	Moderately	Strongly	Not at all	Not at all	Moderately	Slightly	Slightly	Strongly	Moderately	Not at all	Not at all	Not at all	Slightly	Not at all	Slightly	Slightly	Moderately	Slightly	Not at all	Moderately	Strongly	Moderately	Slightly	Not at all	Strongly	Slightly	Slightly	Not at all	Slightly	Moderately	Strongly	Slightly	Not at all
37	Male	University degree	USA	USA	Moderately	Moderately	Strongly	Slightly	Strongly	Strongly	Strongly	Strongly	Moderately	Moderately	Not at all	Moderately	Slightly	Slightly	Not at all	Not at all	Moderately	Slightly	Slightly	Slightly	Slightly	Not at all	Slightly	Slightly	Slightly	Slightly	Slightly	Slightly	Moderately	Slightly	Strongly	Strongly	Moderately	Slightly	Strongly	Slightly	Strongly	Strongly	Not at all	Not at all	Strongly	Slightly	Not at all	Not at all	Not at all
44	Male	University degree	Usa	Usa	Strongly	Slightly	Strongly	Moderately	Strongly	Strongly	Strongly	Moderately	Moderately	Strongly	Not at all	Not at all	Slightly	Slightly	Not at all	Not at all	Strongly	Strongly	Strongly	Moderately	Strongly	Moderately	Moderately	Moderately	Strongly	Slightly	Moderately	Moderately	Moderately	Moderately	Strongly	Strongly	Strongly	Moderately	Slightly	Strongly	Strongly	Slightly	Strongly	Strongly	Strongly	Strongly	Moderately	Strongly	Strongly
53	Male	University degree	United States	United States	Not at all	Slightly	Moderately	Moderately	Slightly	Moderately	Moderately	Slightly	Not at all	Not at all	Not at all	Not at all	Not at all	Moderately	Not at all	Not at all	Moderately	Slightly	Strongly	Not at all	Strongly	Not at all	Not at all	Not at all	Slightly	Slightly	Strongly	Moderately	Not at all	Slightly	Not at all	Moderately	Moderately	Strongly	Moderately	Slightly	Moderately	Moderately	Not at all	Not at all	Not at all	Not at all	Not at all	Not at all	Not at all
48	Male	University degree	United States	United States	Strongly	Moderately	Strongly	Strongly	Strongly	Slightly	Not at all	Moderately	Strongly	Strongly	Not at all	Not at all	Strongly	Strongly	Not at all	Not at all	Not at all	Slightly	Strongly	Strongly	Strongly	Not at all	Moderately	Slightly	Strongly	Slightly	Strongly	Strongly	Strongly	Strongly	Strongly	Strongly	Strongly	Strongly	Strongly	Strongly	Strongly	Strongly	Strongly	Strongly	Strongly	Strongly	Strongly	Strongly	Moderately
41	Female	High school	USA	USA	Strongly	Strongly	Strongly	Strongly	Strongly	Moderately	Moderately	Moderately	Moderately	Slightly	Not at all	Not at all	Not at all	Not at all	Moderately	Not at all	Slightly	Strongly	Strongly	Strongly	Strongly	Moderately	Moderately	Moderately	Strongly	Slightly	Strongly	Strongly	Slightly	Slightly	Not at all	Strongly	Strongly	Not at all	Strongly	Strongly	Moderately	Strongly	Strongly	Strongly	Strongly	Strongly	Strongly	Strongly	Strongly
33	Male	Postgraduate or doctorate degree	USA	USA	Not at all	Slightly	Strongly	Slightly	Strongly	Strongly	Moderately	Slightly	Slightly	Slightly	Not at all	Not at all	Strongly	Slightly	Not at all	Slightly	Slightly	Slightly	Slightly	Slightly	Slightly	Not at all	Not at all	Not at all	Not at all	Slightly	Not at all	Slightly	Slightly	Not at all	Not at all	Moderately	Moderately	Slightly	Slightly	Not at all	Slightly	Moderately	Slightly	Not at all	Slightly	Slightly	Strongly	Slightly	Not at all
66	Female	University degree		Denmark	Slightly	Not at all	Strongly	Strongly	Slightly	Moderately	Slightly	Not at all	Not at all	Strongly	Not at all	Not at all	Not at all	Not at all	Moderately	Not at all	Slightly	Slightly	Slightly	Slightly	Not at all	Slightly	Slightly	Slightly	Moderately	Slightly	Not at all	Not at all	Not at all	Moderately	Slightly	Moderately	Moderately	Slightly	Not at all	Not at all	Not at all	Moderately	Moderately	Slightly	Strongly	Strongly	Strongly	Not at all	Not at all
69	Male	Postgraduate or doctorate degree	Denmark	Denmark	Moderately	Strongly	Strongly	Strongly	Strongly	Moderately	Slightly	Moderately	Slightly	Strongly	Slightly	Slightly	Moderately	Moderately	Not at all	Not at all	Slightly	Slightly	Slightly	Not at all	Slightly	Not at all	Slightly	Moderately	Strongly	Moderately	Not at all	Slightly	Slightly	Not at all	Slightly	Slightly	Moderately	Not at all	Not at all	Not at all	Not at all	Slightly	Slightly	Not at all	Not at all	Slightly	Not at all	Not at all	Not at all
50	Female	High school	United States	United States	Slightly	Moderately	Strongly	Strongly	Strongly	Moderately	Moderately	Slightly	Moderately	Slightly	Not at all	Not at all	Not at all	Strongly	Not at all	Not at all	Slightly	Moderately	Strongly	Strongly	Strongly	Not at all	Slightly	Slightly	Moderately	Strongly	Strongly	Strongly	Slightly	Slightly	Slightly	Slightly	Slightly	Not at all	Not at all	Not at all	Not at all	Not at all	Not at all	Not at all	Slightly	Not at all	Not at all	Slightly	Not at all
44	Male	University degree	USA	USA	Strongly	Strongly	Strongly	Strongly	Strongly	Strongly	Moderately	Moderately	Moderately	Strongly	Slightly	Not at all	Not at all	Strongly	Strongly	Not at all	Not at all	Strongly	Strongly	Moderately	Moderately	Moderately	Not at all	Slightly	Moderately	Strongly	Strongly	Strongly	Strongly	Strongly	Strongly	Strongly	Moderately	Strongly	Slightly	Strongly	Slightly	Moderately	Moderately	Moderately	Strongly	Strongly	Strongly	Moderately	Strongly
40	Male	High school	United States	United states	Slightly	Strongly	Strongly	Strongly	Strongly	Strongly	Strongly	Moderately	Strongly	Slightly	Slightly	Not at all	Not at all	Slightly	Not at all	Not at all	Slightly	Moderately	Slightly	Moderately	Slightly	Not at all	Not at all	Slightly	Moderately	Slightly	Not at all	Not at all	Slightly	Slightly	Not at all	Strongly	Slightly	Moderately	Not at all	Slightly	Slightly	Moderately	Moderately	Not at all	Slightly	Not at all	Strongly	Strongly	Not at all
53	Male	University degree	USA	Usa	Moderately	Slightly	Slightly	Moderately	Slightly	Moderately	Slightly	Not at all	Not at all	Not at all	Not at all	Not at all	Not at all	Slightly	Moderately	Not at all	Slightly	Not at all	Not at all	Not at all	Not at all	Not at all	Not at all	Not at all	Not at all	Not at all	Not at all	Not at all	Not at all	Slightly	Not at all	Slightly	Moderately	Not at all	Not at all	Moderately	Not at all	Moderately	Strongly	Strongly	Strongly	Moderately	Not at all	Slightly	Not at all
43	Male	Postgraduate or doctorate degree	United States	United States	Not at all	Not at all	Moderately	Slightly	Strongly	Strongly	Moderately	Slightly	Slightly	Not at all	Not at all	Not at all	Not at all	Moderately	Not at all	Not at all	Slightly	Not at all	Not at all	Slightly	Slightly	Not at all	Not at all	Not at all	Not at all	Slightly	Moderately	Moderately	Moderately	Slightly	Slightly	Strongly	Moderately	Strongly	Moderately	Strongly	Slightly	Moderately	Slightly	Slightly	Strongly	Moderately	Not at all	Slightly	Not at all
42	Male	High school	USA	USA	Not at all	Strongly	Strongly	Strongly	Moderately	Strongly	Moderately	Slightly	Slightly	Moderately	Not at all	Not at all	Not at all	Not at all	Not at all	Not at all	Not at all	Strongly	Moderately	Strongly	Slightly	Not at all	Slightly	Not at all	Slightly	Moderately	Moderately	Slightly	Slightly	Moderately	Slightly	Moderately	Moderately	Slightly	Slightly	Moderately	Slightly	Not at all	Not at all	Slightly	Slightly	Not at all	Moderately	Moderately	Not at all
32	Male	Postgraduate or doctorate degree	USA	USA	Moderately	Not at all	Strongly	Strongly	Strongly	Slightly	Slightly	Not at all	Not at all	Slightly	Not at all	Not at all	Not at all	Slightly	Slightly	Not at all	Slightly	Strongly	Strongly	Moderately	Moderately	Slightly	Slightly	Not at all	Slightly	Not at all	Slightly	Slightly	Moderately	Slightly	Slightly	Strongly	Strongly	Strongly	Not at all	Strongly	Strongly	Strongly	Strongly	Moderately	Strongly	Strongly	Slightly	Strongly	Not at all
49	Female	University degree	United States	United States	Not at all	Slightly	Strongly	Strongly	Strongly	Strongly	Strongly	Moderately	Strongly	Strongly	Not at all	Not at all	Not at all	Moderately	Not at all	Not at all	Not at all	Strongly	Strongly	Moderately	Strongly	Not at all	Not at all	Not at all	Slightly	Not at all	Moderately	Moderately	Strongly	Not at all	Strongly	Strongly	Strongly	Not at all	Strongly	Not at all	Not at all	Strongly	Not at all	Not at all	Not at all	Not at all	Not at all	Not at all	Not at all
48	Male	University degree	U.S.	US	Strongly	Strongly	Strongly	Strongly	Strongly	Strongly	Strongly	Strongly	Moderately	Strongly	Slightly	Not at all	Not at all	Slightly	Not at all	Not at all	Slightly	Strongly	Strongly	Strongly	Strongly	Strongly	Slightly	Strongly	Strongly	Strongly	Strongly	Strongly	Strongly	Slightly	Slightly	Strongly	Strongly	Slightly	Strongly	Slightly	Slightly	Moderately	Strongly	Slightly	Moderately	Moderately	Not at all	Not at all	Not at all
50	Male	University degree	US	United States	Strongly	Moderately	Strongly	Slightly	Not at all	Moderately	Strongly	Slightly	Not at all	Strongly	Not at all	Slightly	Strongly	Not at all	Moderately	Not at all	Slightly	Not at all	Slightly	Slightly	Moderately	Not at all	Not at all	Not at all	Strongly	Moderately	Not at all	Strongly	Strongly	Moderately	Not at all	Strongly	Moderately	Not at all	Moderately	Not at all	Slightly	Slightly	Strongly	Not at all	Not at all	Not at all	Moderately	Not at all	Not at all
31	Male	University degree	United States	United States	Strongly	Strongly	Strongly	Strongly	Strongly	Not at all	Not at all	Moderately	Strongly	Moderately	Not at all	Slightly	Slightly	Slightly	Moderately	Slightly	Not at all	Strongly	Strongly	Strongly	Strongly	Not at all	Not at all	Not at all	Moderately	Moderately	Strongly	Strongly	Strongly	Strongly	Moderately	Strongly	Strongly	Strongly	Strongly	Strongly	Strongly	Strongly	Strongly	Moderately	Slightly	Slightly	Slightly	Strongly	Strongly
39	Male	University degree	USA	USA	Moderately	Moderately	Strongly	Strongly	Moderately	Moderately	Slightly	Slightly	Strongly	Moderately	Not at all	Slightly	Moderately	Moderately	Not at all	Moderately	Slightly	Slightly	Slightly	Moderately	Moderately	Not at all	Not at all	Not at all	Moderately	Not at all	Moderately	Moderately	Moderately	Strongly	Slightly	Strongly	Strongly	Strongly	Strongly	Strongly	Strongly	Strongly	Strongly	Strongly	Strongly	Moderately	Strongly	Strongly	Slightly
40	Male	High school	United States	United States	Not at all	Strongly	Slightly	Slightly	Strongly	Moderately	Moderately	Not at all	Slightly	Not at all	Not at all	Not at all	Strongly	Slightly	Not at all	Not at all	Moderately	Slightly	Slightly	Slightly	Slightly	Not at all	Not at all	Not at all	Not at all	Not at all	Not at all	Not at all	Not at all	Not at all	Not at all	Not at all	Moderately	Not at all	Not at all	Not at all	Not at all	Slightly	Not at all	Not at all	Not at all	Not at all	Not at all	Not at all	Not at all
45	Male	University degree	United States	United States	Strongly	Moderately	Strongly	Strongly	Strongly	Strongly	Strongly	Moderately	Slightly	Strongly	Not at all	Moderately	Slightly	Not at all	Strongly	Slightly	Strongly	Strongly	Strongly	Strongly	Moderately	Not at all	Not at all	Not at all	Strongly	Strongly	Slightly	Slightly	Moderately	Moderately	Slightly	Strongly	Strongly	Slightly	Slightly	Strongly	Moderately	Strongly	Strongly	Slightly	Strongly	Not at all	Slightly	Slightly	Strongly
64	Male	Postgraduate or doctorate degree	United States	United States	Moderately	Moderately	Strongly	Strongly	Moderately	Slightly	Not at all	Slightly	Not at all	Strongly	Not at all	Not at all	Slightly	Not at all	Strongly	Not at all	Slightly	Moderately	Strongly	Moderately	Strongly	Slightly	Moderately	Slightly	Slightly	Moderately	Strongly	Strongly	Strongly	Moderately	Moderately	Strongly	Strongly	Strongly	Slightly	Slightly	Slightly	Slightly	Strongly	Strongly	Strongly	Strongly	Slightly	Slightly	Not at all
56	Male	High school	US	US	Not at all	Not at all	Strongly	Moderately	Strongly	Moderately	Slightly	Not at all	Moderately	Slightly	Not at all	Strongly	Strongly	Moderately	Not at all	Not at all	Not at all	Strongly	Strongly	Strongly	Strongly	Not at all	Not at all	Not at all	Strongly	Not at all	Strongly	Strongly	Strongly	Strongly	Strongly	Not at all	Strongly	Slightly	Strongly	Strongly	Moderately	Strongly	Slightly	Moderately	Strongly	Moderately	Strongly	Not at all	Strongly
39	Male	Postgraduate or doctorate degree	United States	United States	Strongly	Slightly	Moderately	Not at all	Moderately	Not at all	Not at all	Not at all	Slightly	Moderately	Not at all	Slightly	Not at all	Not at all	Moderately	Not at all	Not at all	Moderately	Moderately	Strongly	Strongly	Strongly	Not at all	Not at all	Moderately	Not at all	Strongly	Moderately	Moderately	Moderately	Moderately	Moderately	Moderately	Slightly	Not at all	Moderately	Slightly	Moderately	Slightly	Not at all	Not at all	Moderately	Moderately	Not at all	Slightly
49	Male	University degree	USA	USA	Slightly	Strongly	Strongly	Not at all	Strongly	Strongly	Moderately	Slightly	Slightly	Slightly	Not at all	Not at all	Slightly	Not at all	Not at all	Not at all	Slightly	Slightly	Moderately	Slightly	Moderately	Slightly	Not at all	Not at all	Not at all	Not at all	Not at all	Not at all	Strongly	Moderately	Strongly	Strongly	Moderately	Strongly	Not at all	Moderately	Slightly	Slightly	Slightly	Slightly	Not at all	Not at all	Strongly	Slightly	Not at all
43	Female	Postgraduate or doctorate degree	USA	USA	Not at all	Strongly	Not at all	Strongly	Moderately	Strongly	Moderately	Not at all	Moderately	Slightly	Not at all	Not at all	Not at all	Moderately	Strongly	Slightly	Not at all	Strongly	Strongly	Strongly	Strongly	Strongly	Not at all	Slightly	Moderately	Moderately	Not at all	Strongly	Slightly	Not at all	Slightly	Not at all	Not at all	Not at all	Not at all	Not at all	Not at all	Not at all	Slightly	Not at all	Moderately	Slightly	Not at all	Not at all	Not at all
32	Male	University degree	United States	United States	Strongly	Moderately	Strongly	Moderately	Moderately	Moderately	Moderately	Slightly	Not at all	Strongly	Not at all	Slightly	Not at all	Slightly	Moderately	Not at all	Moderately	Slightly	Moderately	Moderately	Moderately	Strongly	Moderately	Strongly	Moderately	Slightly	Moderately	Moderately	Strongly	Slightly	Not at all	Slightly	Not at all	Not at all	Not at all	Slightly	Not at all	Slightly	Not at all	Not at all	Not at all	Not at all	Not at all	Slightly	Not at all
36	Male	High school	USA	USA	Strongly	Strongly	Strongly	Slightly	Moderately	Strongly	Strongly	Slightly	Moderately	Strongly	Not at all	Not at all	Moderately	Not at all	Strongly	Not at all	Strongly	Not at all	Not at all	Not at all	Not at all	Not at all	Not at all	Not at all	Strongly	Not at all	Strongly	Strongly	Strongly	Strongly	Strongly	Strongly	Strongly	Not at all	Not at all	Strongly	Slightly	Strongly	Strongly	Not at all	Strongly	Not at all	Strongly	Strongly	Strongly
40	Male	High school	Usa	USA	Strongly	Moderately	Moderately	Not at all	Moderately	Strongly	Moderately	Slightly	Moderately	Moderately	Not at all	Not at all	Moderately	Moderately	Moderately	Not at all	Strongly	Moderately	Slightly	Slightly	Moderately	Not at all	Not at all	Not at all	Moderately	Slightly	Moderately	Moderately	Strongly	Slightly	Not at all	Not at all	Slightly	Not at all	Slightly	Not at all	Moderately	Slightly	Moderately	Moderately	Not at all	Not at all	Not at all	Moderately	Not at all
43	Male	University degree	USA	USA	Strongly	Slightly	Strongly	Strongly	Strongly	Slightly	Slightly	Slightly	Not at all	Strongly	Not at all	Slightly	Not at all	Not at all	Slightly	Slightly	Not at all	Strongly	Strongly	Strongly	Strongly	Strongly	Strongly	Strongly	Strongly	Strongly	Strongly	Strongly	Strongly	Strongly	Strongly	Strongly	Strongly	Strongly	Strongly	Not at all	Strongly	Strongly	Strongly	Strongly	Strongly	Strongly	Strongly	Strongly	Strongly
43	Male	University degree	USA	USA	Strongly	Moderately	Strongly	Moderately	Strongly	Strongly	Strongly	Slightly	Not at all	Strongly	Not at all	Slightly	Not at all	Slightly	Slightly	Not at all	Moderately	Slightly	Slightly	Moderately	Slightly	Not at all	Moderately	Slightly	Strongly	Moderately	Moderately	Strongly	Strongly	Slightly	Moderately	Strongly	Strongly	Strongly	Moderately	Slightly	Moderately	Moderately	Strongly	Moderately	Moderately	Moderately	Strongly	Strongly	Slightly
48	Male	University degree	Hong Kong	US	Strongly	Not at all	Strongly	Moderately	Strongly	Strongly	Strongly	Strongly	Not at all	Slightly	Not at all	Not at all	Moderately	Not at all	Not at all	Not at all	Not at all	Moderately	Not at all	Slightly	Not at all	Not at all	Not at all	Slightly	Not at all	Not at all	Moderately	Strongly	Strongly	Moderately	Strongly	Moderately	Strongly	Moderately	Moderately	Not at all	Moderately	Not at all	Not at all	Not at all	Not at all	Not at all	Not at all	Not at all	Not at all
52	Male	University degree	USA	USA	Moderately	Strongly	Strongly	Moderately	Moderately	Not at all	Not at all	Slightly	Slightly	Strongly	Not at all	Slightly	Slightly	Slightly	Moderately	Not at all	Not at all	Moderately	Strongly	Moderately	Slightly	Not at all	Not at all	Not at all	Not at all	Not at all	Slightly	Slightly	Not at all	Not at all	Not at all	Strongly	Strongly	Slightly	Strongly	Slightly	Slightly	Slightly	Slightly	Slightly	Slightly	Slightly	Strongly	Not at all	Slightly
47	Male	University degree	USA	USA	Not at all	Not at all	Moderately	Moderately	Strongly	Moderately	Not at all	Slightly	Moderately	Not at all	Not at all	Not at all	Not at all	Not at all	Not at all	Not at all	Slightly	Strongly	Strongly	Moderately	Slightly	Not at all	Not at all	Not at all	Not at all	Not at all	Slightly	Not at all	Not at all	Not at all	Not at all	Slightly	Not at all	Not at all	Not at all	Not at all	Not at all	Not at all	Not at all	Not at all	Not at all	Not at all	Not at all	Not at all	Not at all
40	Female	Postgraduate or doctorate degree	United States	United States	Strongly	Strongly	Strongly	Strongly	Strongly	Strongly	Slightly	Slightly	Strongly	Strongly	Not at all	Slightly	Not at all	Strongly	Not at all	Not at all	Strongly	Strongly	Strongly	Strongly	Strongly	Strongly	Slightly	Not at all	Moderately	Not at all	Not at all	Not at all	Moderately	Not at all	Not at all	Strongly	Slightly	Not at all	Not at all	Not at all	Not at all	Slightly	Not at all	Not at all	Not at all	Not at all	Slightly	Not at all	Not at all
39	Female	High school	US	US	Slightly	Strongly	Strongly	Strongly	Strongly	Strongly	Strongly	Strongly	Strongly	Slightly	Not at all	Not at all	Strongly	Strongly	Moderately	Not at all	Moderately	Slightly	Strongly	Moderately	Strongly	Slightly	Slightly	Not at all	Slightly	Not at all	Strongly	Strongly	Strongly	Strongly	Slightly	Strongly	Strongly	Strongly	Moderately	Strongly	Strongly	Strongly	Strongly	Slightly	Moderately	Not at all	Not at all	Strongly	Not at all
32	Female	University degree	USA	USA	Strongly	Strongly	Strongly	Strongly	Strongly	Moderately	Not at all	Not at all	Strongly	Moderately	Not at all	Slightly	Not at all	Moderately	Not at all	Not at all	Moderately	Moderately	Moderately	Slightly	Slightly	Not at all	Not at all	Not at all	Not at all	Not at all	Not at all	Not at all	Slightly	Not at all	Not at all	Slightly	Slightly	Not at all	Not at all	Not at all	Not at all	Slightly	Not at all	Not at all	Not at all	Not at all	Slightly	Not at all	Not at all
50	Male	University degree	USA	USA	Strongly	Strongly	Strongly	Strongly	Strongly	Strongly	Strongly	Slightly	Strongly	Strongly	Not at all	Strongly	Moderately	Strongly	Not at all	Not at all	Moderately	Strongly	Strongly	Strongly	Strongly	Moderately	Moderately	Not at all	Strongly	Not at all	Slightly	Moderately	Strongly	Slightly	Moderately	Strongly	Strongly	Strongly	Strongly	Slightly	Strongly	Moderately	Strongly	Strongly	Strongly	Not at all	Strongly	Strongly	Strongly
33	Female	University degree	United States	United States	Strongly	Slightly	Strongly	Strongly	Strongly	Slightly	Moderately	Not at all	Slightly	Strongly	Not at all	Not at all	Not at all	Not at all	Not at all	Not at all	Moderately	Slightly	Moderately	Slightly	Moderately	Not at all	Slightly	Strongly	Moderately	Strongly	Strongly	Strongly	Strongly	Moderately	Moderately	Strongly	Strongly	Slightly	Strongly	Strongly	Slightly	Strongly	Strongly	Slightly	Strongly	Strongly	Strongly	Moderately	Slightly
44	Female	Postgraduate or doctorate degree	USA	USA	Strongly	Not at all	Strongly	Strongly	Strongly	Moderately	Strongly	Not at all	Moderately	Strongly	Not at all	Not at all	Not at all	Strongly	Not at all	Not at all	Not at all	Slightly	Slightly	Moderately	Slightly	Slightly	Moderately	Not at all	Moderately	Not at all	Not at all	Not at all	Moderately	Not at all	Not at all	Strongly	Strongly	Not at all	Not at all	Not at all	Not at all	Strongly	Not at all	Slightly	Moderately	Slightly	Slightly	Strongly	Not at all
39	Male	Postgraduate or doctorate degree	USA	USA	Strongly	Slightly	Strongly	Strongly	Strongly	Moderately	Slightly	Slightly	Not at all	Strongly	Not at all	Not at all	Not at all	Slightly	Moderately	Slightly	Strongly	Strongly	Strongly	Strongly	Strongly	Strongly	Strongly	Strongly	Strongly	Strongly	Strongly	Strongly	Slightly	Strongly	Moderately	Slightly	Strongly	Strongly	Strongly	Moderately	Slightly	Strongly	Strongly	Strongly	Strongly	Strongly	Moderately	Not at all	Not at all
44	Male	University degree	USA	USA	Not at all	Not at all	Strongly	Slightly	Moderately	Slightly	Not at all	Not at all	Not at all	Strongly	Not at all	Strongly	Not at all	Not at all	Slightly	Not at all	Slightly	Strongly	Moderately	Strongly	Moderately	Not at all	Slightly	Slightly	Moderately	Slightly	Strongly	Strongly	Strongly	Strongly	Not at all	Strongly	Strongly	Strongly	Moderately	Strongly	Strongly	Strongly	Strongly	Strongly	Strongly	Strongly	Moderately	Slightly	Not at all
40	Male	University degree	USA	USA	Not at all	Not at all	Moderately	Moderately	Strongly	Not at all	Not at all	Slightly	Strongly	Moderately	Not at all	Moderately	Not at all	Strongly	Not at all	Not at all	Not at all	Slightly	Moderately	Strongly	Strongly	Not at all	Not at all	Not at all	Not at all	Slightly	Strongly	Slightly	Strongly	Strongly	Strongly	Strongly	Strongly	Slightly	Not at all	Moderately	Strongly	Slightly	Not at all	Not at all	Not at all	Not at all	Moderately	Not at all	Not at all
53	Male	High school	USA	USA	Strongly	Strongly	Strongly	Strongly	Strongly	Strongly	Strongly	Slightly	Strongly	Strongly	Not at all	Moderately	Moderately	Strongly	Strongly	Slightly	Slightly	Strongly	Strongly	Strongly	Strongly	Not at all	Slightly	Strongly	Strongly	Moderately	Strongly	Strongly	Strongly	Strongly	Strongly	Strongly	Strongly	Strongly	Strongly	Strongly	Strongly	Strongly	Strongly	Strongly	Strongly	Strongly	Not at all	Not at all	Strongly
30	Male	High school	United States	United States	Slightly	Moderately	Strongly	Slightly	Strongly	Moderately	Moderately	Not at all	Moderately	Moderately	Not at all	Not at all	Not at all	Moderately	Not at all	Not at all	Slightly	Strongly	Strongly	Strongly	Strongly	Not at all	Not at all	Slightly	Slightly	Not at all	Strongly	Strongly	Strongly	Slightly	Slightly	Moderately	Strongly	Slightly	Moderately	Slightly	Moderately	Slightly	Moderately	Slightly	Slightly	Not at all	Not at all	Not at all	Slightly
54	Male	High school	USA	USA	Slightly	Not at all	Strongly	Moderately	Moderately	Strongly	Moderately	Not at all	Slightly	Not at all	Not at all	Not at all	Not at all	Slightly	Slightly	Not at all	Not at all	Not at all	Slightly	Slightly	Not at all	Not at all	Not at all	Not at all	Not at all	Strongly	Moderately	Moderately	Moderately	Moderately	Moderately	Moderately	Slightly	Slightly	Slightly	Not at all	Not at all	Slightly	Not at all	Not at all	Not at all	Not at all	Moderately	Not at all	Not at all
52	Male	Postgraduate or doctorate degree	USA	USA	Moderately	Strongly	Strongly	Strongly	Strongly	Strongly	Strongly	Slightly	Strongly	Strongly	Not at all	Slightly	Moderately	Strongly	Not at all	Not at all	Moderately	Not at all	Not at all	Slightly	Slightly	Not at all	Not at all	Not at all	Not at all	Slightly	Strongly	Strongly	Strongly	Strongly	Moderately	Strongly	Strongly	Slightly	Not at all	Strongly	Moderately	Moderately	Strongly	Strongly	Strongly	Moderately	Not at all	Not at all	Not at all
28	Male	University degree	United States	United States	Strongly	Strongly	Moderately	Strongly	Strongly	Strongly	Strongly	Strongly	Strongly	Strongly	Slightly	Strongly	Slightly	Strongly	Strongly	Slightly	Moderately	Strongly	Strongly	Strongly	Strongly	Strongly	Strongly	Strongly	Strongly	Strongly	Strongly	Strongly	Strongly	Strongly	Slightly	Strongly	Strongly	Moderately	Not at all	Strongly	Moderately	Slightly	Strongly	Strongly	Strongly	Strongly	Slightly	Not at all	Slightly
33	Male	University degree	United States	United States	Slightly	Not at all	Moderately	Moderately	Strongly	Not at all	Not at all	Slightly	Not at all	Strongly	Not at all	Not at all	Not at all	Not at all	Not at all	Not at all	Moderately	Moderately	Strongly	Moderately	Strongly	Slightly	Not at all	Not at all	Slightly	Not at all	Strongly	Strongly	Strongly	Strongly	Strongly	Strongly	Moderately	Moderately	Strongly	Strongly	Slightly	Strongly	Moderately	Slightly	Strongly	Strongly	Strongly	Strongly	Not at all
35	Male	High school	United States	United States	Slightly	Not at all	Slightly	Slightly	Not at all	Slightly	Slightly	Not at all	Not at all	Slightly	Slightly	Not at all	Not at all	Not at all	Not at all	Not at all	Slightly	Not at all	Not at all	Not at all	Not at all	Not at all	Not at all	Not at all	Slightly	Not at all	Slightly	Not at all	Not at all	Not at all	Not at all	Not at all	Not at all	Not at all	Not at all	Not at all	Not at all	Not at all	Not at all	Not at all	Not at all	Not at all	Not at all	Not at all	Not at all
64	Male	University degree	USA	USA	Strongly	Strongly	Strongly	Strongly	Strongly	Strongly	Strongly	Strongly	Strongly	Strongly	Strongly	Strongly	Strongly	Strongly	Not at all	Not at all	Strongly	Strongly	Strongly	Strongly	Strongly	Strongly	Strongly	Strongly	Strongly	Strongly	Strongly	Strongly	Strongly	Strongly	Strongly	Strongly	Strongly	Strongly	Strongly	Strongly	Strongly	Strongly	Strongly	Strongly	Strongly	Strongly	Strongly	Strongly	Not at all
33	Male	Postgraduate or doctorate degree	South Korea	United States	Not at all	Not at all	Strongly	Moderately	Strongly	Strongly	Slightly	Not at all	Moderately	Strongly	Not at all	Strongly	Not at all	Strongly	Not at all	Not at all	Moderately	Not at all	Not at all	Not at all	Slightly	Not at all	Not at all	Not at all	Strongly	Not at all	Slightly	Moderately	Moderately	Not at all	Slightly	Strongly	Strongly	Moderately	Not at all	Not at all	Moderately	Moderately	Strongly	Strongly	Strongly	Strongly	Not at all	Not at all	Not at all
54	Male	University degree	USA	CANADA	Moderately	Not at all	Not at all	Slightly	Strongly	Slightly	Slightly	Not at all	Not at all	Not at all	Not at all	Not at all	Not at all	Not at all	Moderately	Not at all	Moderately	Not at all	Strongly	Slightly	Strongly	Slightly	Strongly	Moderately	Strongly	Moderately	Strongly	Moderately	Strongly	Moderately	Slightly	Not at all	Not at all	Not at all	Not at all	Not at all	Not at all	Not at all	Slightly	Slightly	Strongly	Moderately	Not at all	Not at all	Not at all
49	Female	University degree	U.S.	United States	Moderately	Strongly	Strongly	Strongly	Moderately	Strongly	Moderately	Strongly	Strongly	Strongly	Not at all	Moderately	Not at all	Strongly	Not at all	Not at all	Moderately	Strongly	Strongly	Strongly	Moderately	Not at all	Moderately	Slightly	Moderately	Slightly	Moderately	Moderately	Strongly	Not at all	Not at all	Strongly	Strongly	Strongly	Moderately	Moderately	Strongly	Moderately	Moderately	Strongly	Strongly	Strongly	Not at all	Slightly	Not at all
38	Male	High school	USA	USA	Strongly	Strongly	Strongly	Strongly	Strongly	Strongly	Strongly	Not at all	Strongly	Strongly	Not at all	Not at all	Not at all	Strongly	Not at all	Not at all	Not at all	Strongly	Moderately	Strongly	Moderately	Slightly	Not at all	Not at all	Slightly	Not at all	Moderately	Strongly	Strongly	Strongly	Moderately	Strongly	Not at all	Not at all	Not at all	Moderately	Not at all	Not at all	Slightly	Slightly	Moderately	Moderately	Moderately	Strongly	Moderately
39	Male	High school	United States	United States	Slightly	Not at all	Strongly	Moderately	Strongly	Moderately	Slightly	Slightly	Not at all	Slightly	Not at all	Not at all	Not at all	Not at all	Moderately	Not at all	Moderately	Slightly	Strongly	Moderately	Moderately	Moderately	Not at all	Not at all	Strongly	Moderately	Moderately	Slightly	Slightly	Not at all	Slightly	Moderately	Moderately	Slightly	Not at all	Not at all	Moderately	Moderately	Strongly	Not at all	Strongly	Moderately	Slightly	Not at all	Not at all
39	Male	High school	United States	United States	Not at all	Not at all	Strongly	Strongly	Moderately	Not at all	Not at all	Not at all	Slightly	Moderately	Not at all	Slightly	Not at all	Slightly	Not at all	Slightly	Slightly	Slightly	Strongly	Moderately	Strongly	Not at all	Not at all	Not at all	Moderately	Slightly	Not at all	Not at all	Slightly	Not at all	Not at all	Strongly	Strongly	Not at all	Strongly	Strongly	Not at all	Strongly	Not at all	Not at all	Not at all	Not at all	Strongly	Strongly	Not at all
57	Male	University degree	Canada	Canada	Moderately	Slightly	Moderately	Slightly	Moderately	Slightly	Not at all	Slightly	Not at all	Slightly	Not at all	Not at all	Not at all	Not at all	Slightly	Not at all	Slightly	Moderately	Moderately	Moderately	Strongly	Not at all	Moderately	Not at all	Moderately	Moderately	Moderately	Strongly	Moderately	Slightly	Slightly	Strongly	Strongly	Strongly	Slightly	Strongly	Strongly	Strongly	Strongly	Moderately	Strongly	Slightly	Strongly	Strongly	Strongly
51	Male	University degree	U.S.	U.S.	Slightly	Moderately	Strongly	Slightly	Strongly	Slightly	Slightly	Slightly	Moderately	Moderately	Moderately	Moderately	Slightly	Moderately	Moderately	Not at all	Slightly	Strongly	Strongly	Strongly	Moderately	Slightly	Moderately	Moderately	Moderately	Strongly	Moderately	Moderately	Strongly	Slightly	Slightly	Slightly	Slightly	Moderately	Slightly	Moderately	Strongly	Moderately	Moderately	Moderately	Moderately	Moderately	Moderately	Moderately	Moderately
55	Male	Postgraduate or doctorate degree	United States	United States	Not at all	Strongly	Strongly	Not at all	Strongly	Slightly	Not at all	Not at all	Strongly	Strongly	Not at all	Slightly	Not at all	Moderately	Not at all	Not at all	Not at all	Moderately	Strongly	Strongly	Strongly	Not at all	Not at all	Not at all	Strongly	Not at all	Strongly	Not at all	Strongly	Strongly	Moderately	Moderately	Strongly	Strongly	Strongly	Strongly	Moderately	Strongly	Not at all	Not at all	Strongly	Moderately	Moderately	Not at all	Not at all
45	Male	Postgraduate or doctorate degree	USA	USA	Strongly	Moderately	Strongly	Strongly	Strongly	Slightly	Slightly	Strongly	Slightly	Moderately	Slightly	Slightly	Strongly	Slightly	Moderately	Not at all	Moderately	Slightly	Slightly	Strongly	Strongly	Slightly	Not at all	Slightly	Moderately	Not at all	Moderately	Slightly	Slightly	Slightly	Not at all	Slightly	Not at all	Not at all	Not at all	Not at all	Slightly	Slightly	Slightly	Slightly	Not at all	Not at all	Not at all	Not at all	Not at all
37	Male	High school	Afghanistan	United States	Moderately	Moderately	Moderately	Moderately	Strongly	Strongly	Strongly	Slightly	Moderately	Moderately	Not at all	Slightly	Moderately	Slightly	Not at all	Not at all	Slightly	Slightly	Slightly	Slightly	Strongly	Slightly	Not at all	Not at all	Slightly	Not at all	Slightly	Not at all	Moderately	Not at all	Slightly	Moderately	Moderately	Slightly	Moderately	Slightly	Slightly	Slightly	Slightly	Slightly	Strongly	Strongly	Not at all	Not at all	Slightly
31	Male	High school	United States	United States	Strongly	Moderately	Strongly	Strongly	Strongly	Slightly	Not at all	Moderately	Strongly	Strongly	Not at all	Moderately	Moderately	Strongly	Strongly	Not at all	Slightly	Not at all	Slightly	Moderately	Moderately	Strongly	Strongly	Slightly	Strongly	Not at all	Strongly	Strongly	Strongly	Strongly	Not at all	Strongly	Moderately	Slightly	Slightly	Slightly	Slightly	Strongly	Moderately	Strongly	Strongly	Strongly	Not at all	Strongly	Not at all
41	Male	High school	US	US	Strongly	Not at all	Slightly	Not at all	Slightly	Not at all	Slightly	Strongly	Strongly	Strongly	Moderately	Moderately	Not at all	Slightly	Not at all	Not at all	Not at all	Not at all	Slightly	Not at all	Slightly	Not at all	Slightly	Not at all	Strongly	Slightly	Strongly	Strongly	Strongly	Strongly	Strongly	Strongly	Strongly	Strongly	Slightly	Moderately	Strongly	Strongly	Strongly	Strongly	Strongly	Strongly	Strongly	Strongly	Slightly
37	Female	University degree	Netherlands	Netherlands	Strongly	Not at all	Strongly	Strongly	Strongly	Moderately	Strongly	Not at all	Slightly	Strongly	Not at all	Not at all	Not at all	Strongly	Moderately	Not at all	Not at all	Strongly	Moderately	Strongly	Slightly	Not at all	Not at all	Strongly	Strongly	Moderately	Strongly	Strongly	Strongly	Moderately	Strongly	Strongly	Strongly	Strongly	Not at all	Slightly	Not at all	Strongly	Strongly	Strongly	Slightly	Not at all	Not at all	Slightly	Not at all
49	Male	High school	Colombia	USA	Strongly	Strongly	Not at all	Slightly	Not at all	Slightly	Slightly	Not at all	Strongly	Strongly	Not at all	Moderately	Slightly	Strongly	Strongly	Not at all	Not at all	Slightly	Slightly	Slightly	Slightly	Slightly	Slightly	Slightly	Slightly	Slightly	Strongly	Moderately	Moderately	Strongly	Strongly	Strongly	Strongly	Strongly	Moderately	Slightly	Strongly	Slightly	Strongly	Strongly	Strongly	Strongly	Moderately	Moderately	Slightly
48	Male	University degree	USA	USA	Moderately	Moderately	Strongly	Strongly	Strongly	Strongly	Strongly	Not at all	Moderately	Moderately	Not at all	Slightly	Not at all	Moderately	Moderately	Slightly	Slightly	Strongly	Strongly	Strongly	Strongly	Not at all	Not at all	Slightly	Strongly	Strongly	Strongly	Strongly	Strongly	Strongly	Strongly	Strongly	Strongly	Strongly	Moderately	Strongly	Strongly	Moderately	Strongly	Moderately	Strongly	Strongly	Moderately	Moderately	Slightly
48	Male	University degree	United States	United States	Strongly	Slightly	Moderately	Strongly	Strongly	Not at all	Slightly	Moderately	Not at all	Strongly	Not at all	Not at all	Not at all	Strongly	Moderately	Not at all	Strongly	Moderately	Moderately	Moderately	Moderately	Moderately	Slightly	Moderately	Moderately	Slightly	Slightly	Slightly	Moderately	Moderately	Not at all	Strongly	Strongly	Strongly	Strongly	Strongly	Moderately	Strongly	Strongly	Moderately	Moderately	Moderately	Strongly	Strongly	Moderately
53	Male	High school	USA	USA	Slightly	Not at all	Strongly	Strongly	Strongly	Strongly	Strongly	Not at all	Not at all	Strongly	Not at all	Not at all	Slightly	Strongly	Not at all	Not at all	Not at all	Strongly	Strongly	Strongly	Strongly	Strongly	Strongly	Not at all	Strongly	Not at all	Not at all	Slightly	Moderately	Slightly	Not at all	Slightly	Strongly	Strongly	Strongly	Strongly	Strongly	Strongly	Strongly	Strongly	Strongly	Strongly	Not at all	Not at all	Not at all
33	Male	University degree	Mexico	Mexico	Strongly	Slightly	Strongly	Strongly	Strongly	Strongly	Strongly	Not at all	Moderately	Moderately	Not at all	Moderately	Not at all	Strongly	Strongly	Not at all	Moderately	Strongly	Strongly	Strongly	Strongly	Strongly	Strongly	Strongly	Strongly	Moderately	Moderately	Slightly	Slightly	Not at all	Moderately	Moderately	Moderately	Moderately	Moderately	Moderately	Not at all	Moderately	Not at all	Slightly	Slightly	Moderately	Moderately	Moderately	Slightly
56	Male	University degree	United States	United States	Moderately	Moderately	Slightly	Strongly	Strongly	Moderately	Not at all	Not at all	Slightly	Slightly	Not at all	Not at all	Not at all	Not at all	Slightly	Not at all	Strongly	Moderately	Strongly	Strongly	Strongly	Moderately	Not at all	Not at all	Strongly	Not at all	Strongly	Moderately	Slightly	Strongly	Not at all	Slightly	Moderately	Not at all	Strongly	Moderately	Moderately	Strongly	Moderately	Not at all	Moderately	Not at all	Strongly	Moderately	Slightly
42	Male	Postgraduate or doctorate degree	USA	USA	Strongly	Moderately	Strongly	Moderately	Strongly	Moderately	Not at all	Not at all	Strongly	Strongly	Not at all	Not at all	Not at all	Slightly	Not at all	Not at all	Slightly	Strongly	Strongly	Strongly	Strongly	Slightly	Not at all	Slightly	Not at all	Not at all	Slightly	Slightly	Not at all	Strongly	Slightly	Strongly	Strongly	Moderately	Slightly	Moderately	Slightly	Moderately	Moderately	Moderately	Moderately	Moderately	Not at all	Not at all	Not at all
38	Male	High school	USA	USA	Moderately	Moderately	Strongly	Strongly	Strongly	Slightly	Not at all	Not at all	Not at all	Strongly	Not at all	Not at all	Not at all	Slightly	Not at all	Not at all	Strongly	Strongly	Strongly	Moderately	Strongly	Not at all	Not at all	Moderately	Slightly	Not at all	Strongly	Slightly	Strongly	Slightly	Slightly	Moderately	Slightly	Not at all	Slightly	Not at all	Not at all	Not at all	Strongly	Slightly	Not at all	Not at all	Not at all	Not at all	Not at all
52	Male	Postgraduate or doctoral	United States	United States	Moderately	Strongly	Strongly	Not at all	Moderately	Slightly	Not at all	Slightly	Slightly	Slightly	Not at all	Not at all	Slightly	Not at all	Not at all	Not at all	Moderately	Not at all	Not at all	Slightly	Moderately	Not at all	Not at all	Slightly	Slightly	Not at all	Not at all	Slightly	Strongly	Moderately	Moderately	Moderately	Strongly	Strongly	Strongly	Moderately	Strongly	Strongly	Strongly	Strongly	Moderately	Moderately	Strongly	Not at all	Not at all
36	Male	High school	United States	United States	Strongly	Strongly	Strongly	Strongly	Strongly	Strongly	Strongly	Moderately	Strongly	Strongly	Not at all	Strongly	Moderately	Strongly	Slightly	Not at all	Slightly	Slightly	Slightly	Moderately	Moderately	Not at all	Not at all	Moderately	Slightly	Strongly	Moderately	Moderately	Strongly	Moderately	Strongly	Strongly	Strongly	Strongly	Moderately	Strongly	Moderately	Moderately	Strongly	Moderately	Moderately	Slightly	Not at all	Moderately	Slightly
42	Male	University degree	Japan	United States	Strongly	Slightly	Moderately	Slightly	Moderately	Slightly	Not at all	Strongly	Strongly	Strongly	Slightly	Strongly	Not at all	Moderately	Moderately	Not at all	Not at all	Slightly	Strongly	Slightly	Strongly	Moderately	Not at all	Slightly	Strongly	Strongly	Strongly	Moderately	Strongly	Moderately	Strongly	Strongly	Strongly	Strongly	Strongly	Strongly	Strongly	Slightly	Strongly	Strongly	Strongly	Strongly	Strongly	Strongly	Strongly
44	Female	High school	United States	United States	Strongly	Strongly	Strongly	Strongly	Strongly	Strongly	Not at all	Moderately	Moderately	Strongly	Not at all	Moderately	Not at all	Strongly	Not at all	Not at all	Strongly	Not at all	Strongly	Slightly	Strongly	Strongly	Not at all	Slightly	Not at all	Strongly	Strongly	Strongly	Strongly	Strongly	Strongly	Strongly	Strongly	Moderately	Moderately	Moderately	Strongly	Strongly	Strongly	Strongly	Strongly	Strongly	Slightly	Slightly	Not at all
42	Female	University degree	United States	United States	Strongly	Moderately	Strongly	Slightly		Strongly	Strongly	Not at all	Moderately	Strongly	Not at all	Strongly	Strongly	Strongly	Moderately	Not at all	Not at all	Moderately	Strongly	Not at all	Strongly	Not at all	Not at all	Not at all	Strongly	Not at all	Slightly	Moderately	Moderately	Moderately	Strongly	Strongly	Strongly	Not at all	Slightly	Not at all	Not at all	Strongly	Moderately	Strongly	Strongly	Strongly	Moderately	Not at all	Not at all
41	Male	Postgraduate or doctoral	United States	United States	Moderately	Moderately	Strongly	Strongly	Strongly	Moderately	Moderately	Strongly	Strongly	Strongly	Slightly	Moderately	Slightly	Moderately	Moderately	Moderately	Moderately	Moderately	Strongly	Moderately	Moderately	Slightly	Slightly	Slightly	Moderately	Moderately	Slightly	Moderately	Moderately	Moderately	Strongly	Moderately	Slightly	Slightly	Not at all	Moderately	Moderately	Slightly	Slightly	Moderately	Moderately	Moderately	Slightly	Slightly	Not at all
58	Female	Postgraduate or doctoral	United States	United States	Slightly	Strongly	Moderately	Moderately	Moderately	Moderately	Moderately	Slightly	Not at all	Moderately	Not at all	Moderately	Not at all	Not at all	Not at all	Not at all		Not at all	Moderately		Not at all	Not at all	Not at all	Not at all	Moderately	Not at all	Not at all	Not at all	Moderately	Moderately	Moderately	Slightly	Moderately		Slightly	Not at all	Not at all	Not at all	Not at all	Not at all	Slightly	Moderately	Not at all	Not at all	Not at all
42	Male	University degree	United States	United States	Strongly	Slightly	Strongly	Strongly	Strongly	Strongly	Strongly	Slightly	Strongly	Moderately	Not at all	Slightly	Slightly	Strongly	Not at all	Not at all	Moderately	Strongly	Strongly	Moderately	Moderately	Moderately	Slightly	Not at all	Slightly	Slightly	Moderately	Strongly	Strongly	Slightly	Strongly	Strongly	Strongly	Strongly	Moderately	Moderately	Moderately	Moderately	Strongly	Strongly	Strongly	Moderately	Moderately	Moderately	Slightly
54	Male	University degree	United States	United States	Strongly	Slightly	Strongly		Strongly	Moderately	Strongly	Not at all	Moderately	Strongly	Not at all	Not at all	Strongly	Not at all	Not at all	Not at all	Moderately	Strongly	Strongly	Strongly	Strongly	Strongly	Not at all	Slightly	Slightly	Strongly	Strongly	Strongly	Strongly	Moderately	Strongly	Strongly	Strongly	Strongly	Strongly	Not at all	Not at all	Strongly	Moderately	Slightly	Slightly	Slightly	Strongly	Not at all	Not at all
38	Male	High school	United States	United States	Slightly	Moderately	Strongly	Slightly	Slightly	Slightly	Strongly	Not at all	Not at all	Strongly	Not at all	Slightly	Slightly	Slightly	Moderately	Not at all	Slightly	Moderately	Strongly	Strongly	Strongly	Slightly	Not at all	Slightly	Strongly	Strongly	Strongly	Strongly	Strongly	Strongly	Moderately	Moderately	Strongly	Moderately	Slightly	Strongly	Moderately	Strongly	Moderately	Moderately	Strongly	Strongly	Strongly	Moderately	Strongly
44	Female	Postgraduate or doctoral	United States	United States	Moderately	Moderately	Moderately	Strongly	Strongly	Strongly	Strongly	Moderately	Slightly	Moderately	Slightly	Slightly	Not at all	Slightly	Not at all	Not at all	Moderately	Strongly	Strongly	Strongly	Moderately	Moderately	Slightly	Slightly	Slightly	Strongly	Strongly	Strongly	Strongly	Moderately	Strongly	Strongly	Strongly	Moderately	Slightly	Moderately	Moderately	Moderately	Strongly	Slightly	Strongly	Moderately	Moderately	Slightly	Slightly
53	Male	University degree	United States	United States	Not at all	Slightly	Strongly	Not at all	Strongly	Strongly	Strongly	Moderately	Strongly	Strongly	Moderately	Moderately	Slightly	Moderately	Not at all	Not at all	Slightly	Not at all	Not at all	Slightly	Not at all	Slightly	Moderately	Moderately	Moderately	Moderately	Moderately	Not at all	Moderately	Moderately	Not at all	Not at all	Slightly	Not at all	Slightly	Not at all	Not at all	Moderately	Not at all	Moderately	Moderately	Slightly	Moderately	Slightly	Not at all
63	Male	University degree	United States	United States	Slightly	Not at all	Moderately	Strongly	Moderately	Not at all	Not at all	Not at all	Not at all	Moderately	Not at all	Slightly	Not at all	Not at all	Strongly	Slightly	Slightly	Not at all	Strongly	Moderately	Strongly	Not at all	Moderately	Strongly	Moderately	Not at all	Strongly	Strongly	Strongly	Moderately	Strongly	Strongly	Strongly	Moderately	Slightly	Not at all	Strongly	Strongly	Strongly	Strongly	Strongly	Strongly	Slightly	Moderately	Not at all
52	Female	University degree	Mexico	United States	Strongly	Strongly	Strongly	Strongly	Moderately	Not at all	Not at all	Slightly	Not at all	Strongly	Not at all	Slightly	Slightly	Not at all	Moderately	Slightly	Strongly	Moderately	Strongly	Strongly	Moderately	Not at all	Not at all	Moderately	Moderately	Strongly	Moderately	Moderately	Slightly	Not at all	Strongly	Strongly	Moderately	Moderately	Not at all	Moderately	Not at all	Moderately	Strongly	Strongly	Strongly	Strongly	Slightly	Slightly	Not at all
39	Famale	University degree	Canada	United States	Moderately	Slightly	Strongly	Slightly	Moderately	Moderately	Moderately	Slightly	Moderately	Not at all	Not at all	Moderately	Not at all	Moderately	Slightly	Not at all	Slightly	Slightly	Slightly	Moderately	Moderately	Not at all	Slightly	Not at all	Not at all	Not at all	Slightly	Not at all	Moderately	Not at all	Slightly	Slightly	Not at all	Not at all	Not at all	Not at all	Not at all	Not at all	Slightly	Not at all	Slightly	Not at all	Not at all	Not at all	Not at all
53	Female	High school	United States	United States	Strongly	Slightly	Strongly	Strongly	Strongly	Strongly	Strongly	Moderately	Strongly	Moderately	Not at all	Not at all	Not at all	Slightly	Not at all	Not at all	Strongly	Not at all	Not at all	Slightly	Strongly	Slightly	Moderately	Strongly	Strongly	Strongly	Slightly	Moderately	Not at all	Not at all	Not at all		Not at all	Not at all	Not at all	Not at all	Not at all	Strongly	Strongly	Strongly	Strongly	Strongly	Not at all	Not at all	Not at all
36	Male	High school	United States	United States	Not at all	Not at all	Strongly	Strongly	Strongly	Slightly	Strongly	Not at all	Strongly	Moderately	Not at all	Not at all	Not at all	Not at all	Moderately	Not at all	Not at all	Not at all	Not at all	Moderately	Strongly	Not at all	Not at all	Moderately	Not at all	Strongly	Strongly	Not at all	Strongly	Moderately	Strongly	Strongly	Strongly	Moderately	Moderately	Strongly	Slightly	Strongly	Strongly	Strongly	Strongly	Moderately	Strongly	Strongly	Moderately
41	Female	University degree	Mexico	United States	Strongly	Strongly	Strongly	Strongly	Strongly	Moderately	Strongly	Strongly	Strongly	Strongly	Slightly	Strongly	Not at all	Strongly	Moderately	Not at all	Not at all	Strongly	Slightly	Strongly	Moderately	Not at all	Not at all	Strongly	Moderately	Slightly	Slightly	Strongly	Strongly	Moderately	Strongly	Moderately	Moderately	Moderately	Not at all	Not at all	Not at all	Strongly	Not at all	Not at all	Not at all	Not at all	Not at all	Not at all	Not at all
34	Male	High school	United States	United States	Strongly	Strongly	Strongly	Moderately	Strongly	Slightly	Slightly	Not at all	Strongly	Strongly	Not at all	Not at all	Not at all	Moderately	Strongly	Not at all	Moderately	Moderately	Strongly	Strongly	Strongly	Moderately	Strongly	Moderately	Strongly	Strongly	Strongly	Strongly	Strongly	Strongly	Strongly	Strongly	Strongly	Strongly	Strongly	Strongly	Strongly	Strongly	Strongly	Strongly	Strongly	Strongly	Strongly	Strongly	Strongly
46	Female	Postgraduate or doctoral	United States	United States	Strongly	Slightly	Strongly	Strongly	Strongly	Not at all	Slightly	Not at all	Not at all	Strongly	Strongly	Not at all	Not at all	Strongly	Not at all	Not at all	Strongly	Slightly	Strongly	Slightly	Strongly	Not at all	Not at all	Strongly	Moderately	Not at all	Not at all	Not at all	Moderately	Strongly	Strongly	Strongly	Strongly	Strongly	Strongly	Strongly	Strongly	Strongly	Moderately	Slightly	Moderately	Moderately	Strongly	Not at all	Not at all
41	Female	University degree	United States	United States	Not at all	Moderately	Strongly	Slightly	Strongly	Strongly	Strongly	Not at all	Slightly	Not at all	Not at all	Moderately	Not at all	Not at all	Not at all	Not at all	Not at all	Not at all	Not at all	Moderately	Not at all	Not at all	Not at all	Not at all	Not at all	Not at all	Slightly	Not at all	Moderately	Not at all	Moderately	Moderately	Not at all	Not at all	Not at all	Not at all	Slightly	Slightly	Slightly	Not at all	Not at all	Not at all	Not at all	Not at all	Not at all
39	Female	University degree	United States	United States	Moderately	Moderately	Strongly	Strongly	Moderately	Moderately	Moderately	Strongly	Moderately	Moderately	Not at all	Moderately	Not at all	Moderately	Not at all	Not at all	Moderately	Not at all	Slightly	Not at all	Slightly	Not at all	Moderately	Not at all	Slightly	Not at all	Not at all	Not at all	Slightly	Not at all	Slightly	Slightly	Not at all	Not at all	Not at all	Not at all	Not at all	Not at all	Slightly	Moderately	Strongly	Strongly	Not at all	Not at all	Not at all
[truncated: 99 more columns]
